# Supplementary material for: Extracellular Vesicles Produced by the Probiotic Propionibacterium freudenreichii CIRM-BIA 129 Mitigate Inflammation by Modulating the NF-κB Pathway
Source: Front Microbiol. 2020 Jul 7;11:1544. doi: 10.3389/fmicb.2020.01544 (PMC7359729; doi:10.3389/fmicb.2020.01544)
Supplement: Supplementary file 1 [file Table_1.XLSX]

## Sheet: Table legend
Supplementary Information
Table S1. Characteristics of proteins associated with EVs of Propionibacterium freudenreichii CIRM-BIA 129.
Table S2. Protein-protein interactions predicted by intersppi method, with the respective score.
Table S3. Protein-protein interactions predicted by interolog method, with the respective score.
Table S4. Common protein-protein interactions predicted by interolog and intersppi method.
Table S5. List of bacteria proteins predicted to interact by both methods.
Table S6. List of human proteins predicted to interact by both methods.

## Sheet: Table S1
ID	GI	LOCUS_TAG	Description	COG category	Protein abundance index (PAI)	CELLO2GO	PRED-LIPO
AccA	659918794	PFCIRM129_07520	Acetyl-CoA carboxylase	I	0.96	Cytoplasmic	Other
AceE	659918245	PFCIRM129_03140	pyruvate dehydrogenase E1 component (2-oxo-acid dehydrogenase E1 subunit, homodimeric type)	C	0.766667	Cytoplasmic	Other
AckA	659918198	PFCIRM129_03745	Acetate kinase	C	1.94118	Cytoplasmic	Other
Acn	659918109	PFCIRM129_04640	Aconitase, Aconitate hydratase	C	0.666667	Cytoplasmic	Other
AcpP	659918250	PFCIRM129_03165	Acyl carrier protein (ACP)	IQ	1.66667	Cytoplasmic	Other
AhpC	659918709	PFCIRM129_08400	Peroxiredoxin/Alkyl hydroperoxide reductase subunit C /Thioredoxin peroxidase/Alkyl hydroperoxide reductase protein C22/General stress protein 22	O	5.5	Cytoplasmic	Other
AlaS	659918012	PFCIRM129_04125	Alanyl-tRNA synthetase (Alanine--tRNA ligase) (AlaRS)	J	0.717949	Cytoplasmic	Other
Ald	659918161	PFCIRM129_03550	Alanine dehydrogenase	E	0.692308	Cytoplasmic	Other
ArgG	659917010	PFCIRM129_01135	Argininosuccinate synthase	E	0.958333	Cytoplasmic	Other
AroH	659917253	PFCIRM129_11605	Phospho-2-dehydro-3-deoxyheptonate aldolase	E	0.85	Cytoplasmic	Other
Asd	659916880	PFCIRM129_01850	Aspartate-semialdehyde dehydrogenase (Semialdehyde dehydrogenase)	E	1.64286	Cytoplasmic	Other
Ask	659918550	PFCIRM129_08960	Aspartokinase (Aspartate kinase)	E	1.22222	Cytoplasmic	Other
AsnB	659917505	PFCIRM129_10360	Asparagine synthase (Glutamine-hydrolyzing)	E	0.233333	Cytoplasmic	Other
AspS	659918015	PFCIRM129_04140	Aspartyl-tRNA synthetase (Aspartate--tRNA ligase) (AspRS)	J	0.7	Cytoplasmic	Other
AtpB	659917893	PFCIRM129_05175	ATP synthase A chain (ATPase protein 6) (F1F0-ATPase subunit a)	C	n.a.	Membrane	TM
AtpG	659917888	PFCIRM129_05150	ATP synthase gamma chain (ATP synthase F1 sector gamma subunit)	C	0.333333	Cytoplasmic	Other
AtpH	659917890	PFCIRM129_05160	ATP synthase delta chain	C	1	Cytoplasmic	Other
BkdA1	659918589	PFCIRM129_09110	2-oxoisovalerate dehydrogenase subunit alpha (Branched-chain alpha-keto acid dehydrogenase E1 component alpha chain) (BCKDH E1-alpha)	C	0.571429	Cytoplasmic	Other
BkdA2	659918588	PFCIRM129_09105	2-oxoisovalerate dehydrogenase subunit beta (Branched-chain alpha-keto acid dehydrogenase E1 component beta chain) (BCKDH E1-beta) Pyruvate dehydrogenase E1 component subunit beta	C	1.30769	Cytoplasmic	Other
BkdB	659918587	PFCIRM129_09100	dihydrolipoyllysine-residue (2-methylpropanoyl)transferase. Lipoamide acyltransferase component of branched-chain alpha-keto acid dehydrogenase complex (E2) (Dihydrolipoamide branched chain transacylase)	C	1.16667	Cytoplasmic	Other
Blmh	659917992	PFCIRM129_04025	Aminopeptidase C (Bleomycin hydrolase)	E	0.8	Cytoplasmic	Other
BluB	659918866	PFCIRM129_07885	Phosphoribosyltransferase/nitroreductase (fusion gene) (Nicotinate-nucleotide-dimethylbenzimidazole phosphoribosyltransferase)	CH	1.66667	Cytoplasmic	Other
BopA	659918913	PFCIRM129_08120	solute binding protein of the ABC transport system	E	1.61905	Extracellular	Lipo
CarA	659918004	PFCIRM129_04085	Carbamoyl-phosphate synthase small chain	F	1.4	Cytoplasmic	Other
CarB	659918003	PFCIRM129_04080	Carbamoyl-phosphate synthase large chain (Carbamoyl-phosphate synthetase ammonia chain)	F	0.883721	Cytoplasmic	Other
Cat	659916973	PFCIRM129_01440	Coenzyme A transferase (Putative succinyl-CoA or butyryl-CoA:coenzyme A transferase)	C	3	Cytoplasmic	Other
CbiE	659919054	PFCIRM129_07220	precorrin methylase (precorrin-3B C17-methyltransferase) CbiE/G/H fusion protein	H	0.344828	Cytoplasmic	Other
CbiL	659919056	PFCIRM129_07230	CbiL Precorrin-2 C20-methyltransferase	H	0.636364	Cytoplasmic	Other
CbiM	659918653	PFCIRM129_08795	Cobalt transport protein CbiM	P	0.666667	Membrane	TM
CbiN	659918654	PFCIRM129_08800	Cobalt transport protein CbiN	P	0	Membrane	TM
CbiO1	659918656	PFCIRM129_08810	Cobalt import ATP-binding protein CbiO	P	1.25	Cytoplasmic	Other
CbiP	659918073	PFCIRM129_04440	Cobyric acid synthase CbiP/CobQ	H	0.238095	Cytoplasmic	Other
CpsA1	659917011	PFCIRM129_01140	Cell envelope-related function transcriptional attenuator common domain	K	n.a.	Cytoplasmic	TM
CspA	659918320	PFCIRM129_02960	Cold shock-like protein CspA	K	11	Cytoplasmic	Other
CydA	659917025	PFCIRM129_01005	Cytochrome d ubiquinol oxidase subunit I	C	0.181818	Membrane	Other
CypA	659917133	PFCIRM129_12305	Cytochrome P450 (Heme-thiolate monooxygenase)	C	1.35	Cytoplasmic	Other
Cys2	659917082	PFCIRM129_00390	cysteine synthase 2	E	5.69231	Cytoplasmic	Other
CysN	659916784	PFCIRM129_02390	Sulfate adenylyltransferase, large subunit/ ATP-sulfurylase, subunit 1 (ATP:sulfate adenylyltransferase)	P	0.166667	Cytoplasmic	Other
Dac	659916853	PFCIRM129_01715	carboxypeptidase (serine-type D-Ala-D-Ala carboxypeptidase) (D-alanyl-D-alanine-carboxypeptidase)	M	n.a.	Membrane	TM
DapD	659917211	PFCIRM129_11870	2,3,4,5-tetrahydropyridine-2,6-dicarboxylate N-succinyltransferase	E	0.888889	Cytoplasmic	Other
DapL	659917213	PFCIRM129_11880	aminotransferase	E	0.384615	Cytoplasmic	Other
DkgA	659916978	PFCIRM129_01465	Putative aldo/keto reductase (oxidoreductase)	S	1	Cytoplasmic	Other
Dld	659917724	PFCIRM129_05730	D-lactate dehydrogenase	C	2.84	Cytoplasmic	Other
DnaN	659917808	PFCIRM129_05475	DNA polymerase III, beta chain	L	1.52941	Cytoplasmic	Other
Dpm	659917597	PFCIRM129_09740	dolichyl-phosphate beta-D-mannosyltransferase	S	1.86667	Cytoplasmic	Other
Eno1	659917660	PFCIRM129_06070	Enolase 1	G	4.38889	Cytoplasmic	Other
FabD	659918248	PFCIRM129_03155	Carboxylic ester hydrolase	I	2.5	Cytoplasmic	Other
FabF	659918251	PFCIRM129_03170	3-oxoacyl-[acyl-carrier-protein] synthase (Beta-ketoacyl-ACP synthase)	I	4.66667	Cytoplasmic	Other
FabH	659918249	PFCIRM129_03160	3-oxoacyl-(Acyl-carrier-protein) synthase III	I	2.27273	Cytoplasmic	Other
Fba1	659917522	PFCIRM129_10445	Fructose-bisphosphate aldolase class II	G	3.08333	Cytoplasmic	Other
Fba2	659917766	PFCIRM129_05695	Fructose-bisphosphate aldolase class I	G	3.46154	Cytoplasmic	Other
FeoB	659916842	PFCIRM129_02070	Ferrous iron uptake protein B 9.A.8.1.x	P	0.823529	Membrane	Other
FepC2	659917790	PFCIRM129_05625	Iron transport system substrate-binding protein ABC transporter	P	1.83333	Extracellular	Lipo
Ffh	659919150	PFCIRM129_00245	GTP binding signal recognition particle protein	U	0.681818	Cytoplasmic	Other
FhaA	659916825	PFCIRM129_02115	Forkhead-associated protein	T	0.727273	Cytoplasmic	Other
FtsE	659918232	PFCIRM129_03070	ABC transporter, ATP-binding protein	D	n.a.	Cytoplasmic	Other
FtsH	659919123	PFCIRM129_00105	FtsH	O	0.392857	Cytoplasmic	Other
FtsI	659917360	PFCIRM129_11520	Cell division protein FtsI (penicillin-binding protein 2) (Peptidoglycan glycosyltransferase)	M	n.a.	Extracellular	TM
FtsW2	659916822	PFCIRM129_02100	Cell division protein	D	n.a.	Membrane	TM
FtsY	659919151	PFCIRM129_00250	Signal recognition particle receptor	U	1.41667	Cytoplasmic	TM
FtsZ	659917351	PFCIRM129_11475	Cell division protein FtsZ	D	2	Cytoplasmic	Other
FumC	659917216	PFCIRM129_11895	Fumarate hydratase, class-II	C	2.33333	Cytoplasmic	Other
FusA	659918688	PFCIRM129_08280	Elongation factor G (EF-G)	J	3.09524	Cytoplasmic	Other
Gab	659917339	PFCIRM129_11410	Aldehyde dehydrogenase (Succinate-semialdehyde dehydrogenase) (NAD-dependent aldehyde dehydrogenase)	C	2.8125	Cytoplasmic	Other
GalE1	659917111	PFCIRM129_12405	UDP-glucose 4-epimerase	M	1	Cytoplasmic	Other
GalK2	659916844	PFCIRM129_02080	Galactokinase	G	0.230769	Cytoplasmic	Other
Gcp	659918867	PFCIRM129_07890	Putative O-sialoglycoprotein endopeptidase	O	0.5	Cytoplasmic	Other
GlgB	659917873	PFCIRM129_05075	1,4-alpha-glucan branching enzyme (Glycogen branching enzyme) (BE) (1,4-alpha-D-glucan:1,4-alpha-D-glucan 6-glucosyl-transferase)	G	0.148148	Cytoplasmic	Other
GlgC	659917204	PFCIRM129_11835	Glucose-1-phosphate adenylyltransferase (ADP-glucose synthase) (ADP-glucose pyrophosphorylase) (ADPGlc PPase)	G	1	Cytoplasmic	Other
GlgP	659917868	PFCIRM129_05050	Alpha-glucan phosphorylase	G	1.10345	Cytoplasmic	Other
GlgX	659919098	PFCIRM129_02665	Glycogen debranching enzyme GlgX	G	0.448276	Cytoplasmic	Other
GlmU	659917669	PFCIRM129_06115	UDP-N-acetylglucosamine pyrophosphorylase	M	1.29412	Cytoplasmic	Other
GlnA1	659917240	PFCIRM129_11730	Glutamine synthetase	E	4.07692	Cytoplasmic	Other
GlpA	659917941	PFCIRM129_04840	Anaerobic glycerol-3-phosphate dehydrogenase subunit A	C	0.407407	Cytoplasmic	Other
GlpB	659917940	PFCIRM129_04835	Anaerobic glycerol-3-phosphate dehydrogenase subunit B	E	1.2	Cytoplasmic	Other
GlpC	659917939	PFCIRM129_04830	Anaerobic glycerol-3-phosphate dehydrogenase subunit C	C	0.363636	Cytoplasmic	Other
GlpK	659917366	PFCIRM129_10995	Glycerol kinase (ATP:glycerol 3-phosphotransferase) (Glycerokinase) (GK)	C	0.941176	Cytoplasmic	Other
GlpT	659917186	PFCIRM129_11990	glycerol-3-phosphate transporter	G	n.a.	Membrane	TM
GlyA	659917480	PFCIRM129_10235	Glycine hydroxymethyltransferase precursor	E	1.36364	Cytoplasmic	Other
Gnd2	659919019	PFCIRM129_07025	6-phosphogluconate dehydrogenase,decarboxylating	G	1.05556	Cytoplasmic	Other
Gpi	659917425	PFCIRM129_10645	Glucose-6-phosphate isomerase (GPI) (Phosphoglucose isomerase) (PGI) (Phosphohexose isomerase) (PHI)	G	1.05	Cytoplasmic	Other
GroL1	659918856	PFCIRM129_07835	60 kDa chaperonin 1 (Protein Cpn60 1) (groEL protein 1) (Heat shock protein 60 1)	n.a.	4.64	Cytoplasmic	Other
GroL2	659917458	PFCIRM129_10100	60 kDa chaperonin 2 (Protein Cpn60 2) (groEL protein 2) (Heat shock protein 60 2)	O	6.77778	Cytoplasmic	Other
GsiB	659918299	PFCIRM129_02850	binding protein of oligopeptide ABC transporter (OPN : undef : Oligopeptides)	E	1	Extracellular	Lipo
Gst	659917947	PFCIRM129_04660	glutathione S-transferase	O	0.315789	Cytoplasmic	Other
Gtf	659918179	PFCIRM129_03640	Glycosyl transferase, family 2	M	n.a.	Cytoplasmic	Other
GtfA	659918188	PFCIRM129_03695	Glycosyltransferase, family 2	S	0.296296	Cytoplasmic	Other
GtfB	659918191	PFCIRM129_03710	Glycosyltransferase	S	0.37037	Cytoplasmic	Other
GuaA	659918837	PFCIRM129_07735	GMP synthase [glutamine-hydrolyzing] (Glutamine amidotransferase) (GMP synthetase)	F	0.944444	Cytoplasmic	Other
GuaB3	659917266	PFCIRM129_11670	Inosine-5-monophosphate dehydrogenase (IMP dehydrogenase) (IMPDH) (IMPD) / GMP reductase	F	1.0625	Cytoplasmic	Other
Gya	659917215	PFCIRM129_11890	Glyoxylate reductase	CH	1.63636	Cytoplasmic	Other
GyrB2	659918140	PFCIRM129_03435	DNA gyrase subunit B	L	0.392857	Cytoplasmic	Other
HelD	659917247	PFCIRM129_11575	Helicase protein	L	n.a.	Cytoplasmic	Other
HemA	659917504	PFCIRM129_10355	Glutamyl-tRNA reductase	H	0.619048	Cytoplasmic	Other
HisS	659918018	PFCIRM129_04155	Histidyl-tRNA synthetase (Histidine--tRNA ligase) (HisRS)	J	0.538462	Cytoplasmic	Other
Hom	659918329	PFCIRM129_02695	Homoserine dehydrogenase	E	0.5	Cytoplasmic	Other
Hpf	659918223	PFCIRM129_03025	ribosomal S30AE, sigma 54 modulation protein	J	1.875	Cytoplasmic	Other
HrdB	659917970	PFCIRM129_04775	RNA polymerase principal sigma factor HrdB	K	0.333333	Cytoplasmic	Sec
HsdM1	659917285	PFCIRM129_11140	Type I restriction-modification system DNA methylase	V	n.a.	Cytoplasmic	Other
HtrA1	659917710	PFCIRM129_06325	Trypsin-like serine protease	O	0.833333	Cytoplasmic	Other
Icd	659918818	PFCIRM129_07640	Putative isocitrate/isopropylmalate dehydrogenase	C	1.35	Cytoplasmic	Other
IclR	659917928	PFCIRM129_05000	IclR transcriptional regulator	K	0.545455	Cytoplasmic	Other
IdsA	659918719	PFCIRM129_08455	Heptaprenyl diphosphate synthase component II	H	0.727273	Cytoplasmic	Other
IlvC	659918214	PFCIRM129_03425	Ketol-acid reductoisomerase (Acetohydroxy-acid isomeroreductase) (Alpha-keto-beta-hydroxylacil reductoisomerase)	EH	1.53846	Cytoplasmic	Other
InfB	659917370	PFCIRM129_11015	Translation initiation factor IF-2	J	0.857143	Cytoplasmic	Other
InhA	659917290	PFCIRM129_11165	Enoyl-[acyl-carrier-protein] reductase (NADH)	I	0.875	Cytoplasmic	Other
InlA	659917120	PFCIRM129_12235	internaline A	n.a.	2.21951	Extracellular	Sec
IolA	659917517	PFCIRM129_10420	iolA (Myo-inositol catabolism IolA protein) (Methylmalonic acid semialdehyde dehydrogenase)	C	1.5625	Cytoplasmic	Other
IolC	659917513	PFCIRM129_10400	iolC (Myo-inositol catabolism iolC protein)	G	0.190476	Cytoplasmic	Other
IolE1	659917508	PFCIRM129_10375	IolE (Myo-inositol catabolism IolAEprotein) (Inosose dehydratase) (2-keto-myo-inositol dehydratase)	G	0.375	Cytoplasmic	Other
IolT3	659917518	PFCIRM129_10425	iolT3 (myo-inositol transporter iolT3)	EGP	n.a.	Membrane	TM
IspG	659917376	PFCIRM129_11045	4-hydroxy-3-methylbut-2-en-1-yl diphosphate synthase (1-hydroxy-2-methyl-2-(E)-butenyl 4-diphosphate synthase)	I	0.578947	Cytoplasmic	Other
KatA	659917142	PFCIRM129_12350	Catalase	P	1.11765	Cytoplasmic	Other
LacZ	659917113	PFCIRM129_12415	Beta-galactosidase (Lactase) LacZ	G	0.588235	Cytoplasmic	Other
LepB	659919139	PFCIRM129_00190	Signal peptidase I	U	n.a.	Membrane	TM
LldP	659917475	PFCIRM129_10190	L-lactate permease	C	n.a.	Membrane	Other
Lpd	659917557	PFCIRM129_09770	Dihydrolipoyl dehydrogenase (E3 component of alpha keto acid dehydrogenase complexes) (Dihydrolipoamide dehydrogenase)	C	1.94444	Cytoplasmic	Other
LutA	659917474	PFCIRM129_10185	Oxidoreductase	C	0.888889	Cytoplasmic	Other
LutB	659917473	PFCIRM129_10180	iron-sulfur protein	C	1.5	Cytoplasmic	Other
MalE	659917783	PFCIRM129_05590	binding protein of maltose ABC transporter	G	n.a.	Membrane	Lipo
Mao	659916915	PFCIRM129_01675	flavin-containing amine oxidase	E	0.0952381	Cytoplasmic	Other
Mdh	659918819	PFCIRM129_07645	Malate dehydrogenase	C	5.33333	Cytoplasmic	Other
MenJ	659918735	PFCIRM129_08535	electron transfer oxidoreductase	C	0.4	Cytoplasmic	Other
MetF	659917248	PFCIRM129_11580	5,10-methylenetetrahydrofolate reductase	E	0.4	Cytoplasmic	Other
MetK	659917997	PFCIRM129_04050	S-adenosylmethionine synthetase (Methionine adenosyltransferase) (AdoMet synthetase) (MAT)	H	0.736842	Cytoplasmic	Other
MetN	659916946	PFCIRM129_01535	Methionine import ATP-binding protein metN	P	0.15	Cytoplasmic	Other
MetQ	659916945	PFCIRM129_01530	ABC-type transport systems, periplasmic component	P	1.5	Membrane	TM
MmdA	659917492	PFCIRM129_10295	Methylmalonyl-CoA carboxytransferase 12S subunit (Transcarboxylase 12S subunit). 610 bp	I	3.8	Cytoplasmic	Other
MoeA1	659917722	PFCIRM129_06395	Molybdenum cofactor synthesis domain	H	n.a.	Cytoplasmic	Other
MoxR	659918419	PFCIRM129_00730	Protein of unknown function	S	1.625	Cytoplasmic	Other
Mpg	659917646	PFCIRM129_05995	3-methyladenine DNA glycosylase	L	0.333333	Cytoplasmic	Other
Mrc	659917127	PFCIRM129_12270	penicillin-binding protein (peptidoglycan glycosyltransferase)	M	0.333333	Extracellular	TM
Mrr	659917284	PFCIRM129_11135	restriction system protein	L	n.a.	Cytoplasmic	Other
MurA	659917556	PFCIRM129_09765	UDP-N-acetylglucosamine 1-carboxyvinyltransferase (Enoylpyruvate transferase)	M	0.363636	Cytoplasmic	Other
MurG	659917354	PFCIRM129_11490	UDP-N-acetylglucosamine--N-acetylmuramyl-(pentapeptide) pyrophosphoryl-undecaprenol N-acetylglucosamine transferase (Undecaprenyl-PP-MurNAc-pentapeptide-UDPGlcNAc GlcNAc transferase)	M	0.428571	Cytoplasmic	Other
MutA	659919057	PFCIRM129_07235	Methylmalonyl-CoA mutase small subunit (Methylmalonyl-CoA mutase beta subunit) (MCB-beta)	I	2.76667	Cytoplasmic	Other
MutB	659919058	PFCIRM129_07240	Methylmalonyl-CoA mutase large subunit (Methylmalonyl-CoA mutase alpha subunit) (MCM-alpha) (MUTB-(R)-2-Methyl-3-oxopropanoyl-CoA CoA-carbonylmutase)	I	2.5	Cytoplasmic	Other
Nfo	659918119	PFCIRM129_03810	endonuclease IV (deoxyribonuclease IV (phage-T4-induced))	L	1.42857	Cytoplasmic	Other
NifJ1	659918622	PFCIRM129_09295	Pyruvate synthase/Pyruvate-flavodoxin oxidoreductase	C	0.591837	Cytoplasmic	Other
NifJ2	659918797	PFCIRM129_07535	Pyruvate:ferredoxin (Flavodoxin) oxidoreductase	C	0.820513	Cytoplasmic	Other
NirA2	659916787	PFCIRM129_02405	Sulfite reductase [ferredoxin]	C	0.677419	Cytoplasmic	Other
NorB	659918446	PFCIRM129_09425	Nitric-oxide reductase subunit B (nitric-oxide reductase)	P	0.357143	Membrane	Other
NrdJ	659917943	PFCIRM129_04850	Vitamin B12-dependent ribonucleotide reductase (Ribonucleoside-diphosphate reductase NrdJ)	F	0.756098	Cytoplasmic	Other
NuoC	659918731	PFCIRM129_08515	NADH-quinone oxidoreductase chain C (NADH dehydrogenase I, chain C)	C	1.09091	Cytoplasmic	Other
NuoD	659918730	PFCIRM129_08510	NADH-quinone oxidoreductase chain D (NADH dehydrogenase I, chain D)	C	0.461538	Cytoplasmic	Other
NuoE	659918729	PFCIRM129_08505	NADH-quinone oxidoreductase chain E	C	1.57143	Cytoplasmic	Other
NuoF	659918728	PFCIRM129_08500	NADH-quinone oxidoreductase chain F (NADH dehydrogenase I, chain F) (NDH-1, chain F)	C	0.6	Cytoplasmic	Other
NuoG	659918727	PFCIRM129_08495	NADH-quinone oxidoreductase chain G (NADH dehydrogenase I, chain G)	C	1.3125	Cytoplasmic	Other
NuoH	659918726	PFCIRM129_08490	NADH-quinone oxidoreductase subunit H (NADH dehydrogenase I subunit H)	C	n.a.	Membrane	TM
NuoJ	659918724	PFCIRM129_08480	NADH-quinone oxidoreductase chain J (NADH dehydrogenase I, chain J)	C	3	Membrane	Other
NuoM	659918721	PFCIRM129_08465	NADH dehydrogenase I chain M	C	n.a.	Membrane	TM
OdhA	659918335	PFCIRM129_02730	2-oxoglutarate dehydrogenase, E1 and E2 components	C	0.372549	Cytoplasmic	Other
OppB	659918910	PFCIRM129_08105	IM protein of oligopeptide ABC transporter (OPN:undef)	EP	n.a.	Membrane	TM
OppD	659918912	PFCIRM129_08115	ABC2 protein of oligopeptide ABC transporter (OPN:undef)	P	0.28	Cytoplasmic	Other
OpuCA	659918860	PFCIRM129_07855	ATP-binding protein opuCA of Glycine betaine/carnitine/choline ABC transporter	E	1.07143	Cytoplasmic	Other
Orn	659919038	PFCIRM129_07125	Oligoribonuclease	L	2.44444	Cytoplasmic	Other
PanE	659917966	PFCIRM129_04755	2-dehydropantoate 2-reductase	H	0.714286	Cytoplasmic	Other
PbpA	659916821	PFCIRM129_02095	Penicillin-binding protein	M	n.a.	Extracellular	Sec
PdxT	659917307	PFCIRM129_11250	Glutamine amidotransferase subunit pdxT (Glutamine amidotransferase glutaminase subunit pdxT)	H	0.428571	Cytoplasmic	Other
Pep	659918230	PFCIRM129_03060	Hypothetical protein PFCIRM129_03060	M	n.a.	Extracellular	TM
PepB	659917429	PFCIRM129_10665	Phosphatidylethanolamine-binding protein	S	0.6	Cytoplasmic	Other
PepN	659919018	PFCIRM129_07020	Aminopeptidase N, Lysyl aminopeptidase	E	0.794872	Cytoplasmic	Other
PFCIRM129_00335	659918434	PFCIRM129_00335	Protein of unknown function	V	0.285714	Cytoplasmic	Other
PFCIRM129_00395	659917083	PFCIRM129_00395	Membrane protease subunits, stomatin/prohibitin homologs (Membrane protease subunit, stomatin/prohibitin homolog)	O	0.181818	Cytoplasmic	TM
PFCIRM129_00410	659917086	PFCIRM129_00410	glycine betaine/choline Binding protein of ABC transporter	M	n.a.	Cytoplasmic	Lipo
PFCIRM129_00555	659917047	PFCIRM129_00555	sugar transporter	EGP	n.a.	Membrane	TM
PFCIRM129_00705	659918414	PFCIRM129_00705	Surface protein of unknown function	n.a.	n.a.	Membrane	Sec
PFCIRM129_00780	659918369	PFCIRM129_00780	Hypothetical protein PFCIRM129_00780	n.a.	1.33333	Cytoplasmic	Other
PFCIRM129_00865	659918386	PFCIRM129_00865	Hypothetical protein PFCIRM129_00865	S	0.833333	Cytoplasmic	TM
PFCIRM129_00955	659918404	PFCIRM129_00955	transferase	J	0.375	Cytoplasmic	Other
PFCIRM129_01055	659917035	PFCIRM129_01055	ATP binding protein of ABC transporter	V	0.833333	Cytoplasmic	Other
PFCIRM129_01060	659917036	PFCIRM129_01060	ABC transporter permease	Q	n.a.	Membrane	Sec
PFCIRM129_01130	659917009	PFCIRM129_01130	NADPH:quinone reductase and related Zn-dependent oxidoreductases	C	1.375	Cytoplasmic	Other
PFCIRM129_01350	659916956	PFCIRM129_01350	Putative uncharacterized protein	S	0.45	Cytoplasmic	Other
PFCIRM129_01355	659916957	PFCIRM129_01355	Putative uncharacterized protein	L	0.794118	Cytoplasmic	Other
PFCIRM129_01445	659916974	PFCIRM129_01445	Hypothetical protein PFCIRM129_01445	S	2.4	Cytoplasmic	Other
PFCIRM129_01505	659916940	PFCIRM129_01505	Hypothetical protein PFCIRM129_01505	T	0.380952	Cytoplasmic	Other
PFCIRM129_01960	659916902	PFCIRM129_01960	inositol-1-phosphate synthase	I	0.666667	Cytoplasmic	Other
PFCIRM129_02050	659916838	PFCIRM129_02050	Hypothetical protein PFCIRM129_02050	n.a.	0.8	Cytoplasmic	Sec
PFCIRM129_02105	659916823	PFCIRM129_02105	Hypothetical protein PFCIRM129_02105	T	n.a.	Cytoplasmic	Other
PFCIRM129_02195	659916818	PFCIRM129_02195	TRNA processing ribonuclease BN	S	n.a.	Cytoplasmic	Other
PFCIRM129_02410	659916788	PFCIRM129_02410	Sulfate-binding protein precursor	P	n.a.	Membrane	Lipo
PFCIRM129_02590	659919086	PFCIRM129_02590	Hypothetical transmembrane protein	n.a.	3	Cytoplasmic	Other
PFCIRM129_02785	659918346	PFCIRM129_02785	Hypothetical protein PFCIRM129_02785	S	n.a.	Extracellular	Sec
PFCIRM129_02820	659918293	PFCIRM129_02820	D-3-phosphoglycerate dehydrogenase / erythronate 4-phosphate dehydrogenase	EH	1.35294	Cytoplasmic	Other
PFCIRM129_02885	659918305	PFCIRM129_02885	Hypothetical secreted and membrane protein	T	0.344828	Membrane	TM
PFCIRM129_02895	659918307	PFCIRM129_02895	Secreted protease with a PDZ domain	T	n.a.	Membrane	Sec
PFCIRM129_03205	659918258	PFCIRM129_03205	ATPases MoxR family	S	0.277778	Cytoplasmic	Other
PFCIRM129_03560	659918163	PFCIRM129_03560	ErfK/YbiS/YcfS/YnhG precursor	S	n.a.	Extracellular	Other
PFCIRM129_03845	659918126	PFCIRM129_03845	polar amino acid ABC transporter, binding protein component	ET	0.692308	Membrane	Lipo
PFCIRM129_03850	659918127	PFCIRM129_03850	polar amino acid ABC transporter, binding protein	ET	0.923077	Membrane	Lipo
PFCIRM129_03855	659918128	PFCIRM129_03855	polar amino acid ABC transporter, inner membrane component	E	n.a.	Membrane	Other
PFCIRM129_03860	659918129	PFCIRM129_03860	polar amino acid ABC transporter, ATP binding component	E	0.571429	Cytoplasmic	Other
PFCIRM129_04075	659918002	PFCIRM129_04075	Dihydroorotate dehydrogenase 2	n.a.	0.5	Cytoplasmic	Other
PFCIRM129_04325	659918052	PFCIRM129_04325	ABC transporter substrate-binding protein	S	1	Membrane	Lipo
PFCIRM129_05105	659917879	PFCIRM129_05105	Hypothetical protein PFCIRM129_05105	M	1.44828	Cytoplasmic	Other
PFCIRM129_05245	659917860	PFCIRM129_05245	Transcriptional regulator, RpiR family	K	1.14286	Cytoplasmic	Other
PFCIRM129_05250	659917861	PFCIRM129_05250	2-dehydropantoate 2-reductase	H	0.785714	Cytoplasmic	Other
PFCIRM129_05365	659917831	PFCIRM129_05365	Hypothetical protein PFCIRM129_05365	n.a.	0.25	Extracellular	Lipo
PFCIRM129_05935	659917764	PFCIRM129_05935	Hypothetical membrane protein	S	1.75	Cytoplasmic	Other
PFCIRM129_05940	659917635	PFCIRM129_05940	Hypothetical protein PFCIRM129_05940	n.a.	0.25	Cytoplasmic	Other
PFCIRM129_06770	659918973	PFCIRM129_06770	Hypothetical protein PFCIRM129_06770	n.a.	n.a.	Extracellular	Other
PFCIRM129_06895	659918997	PFCIRM129_06895	thiredoxine like membrane protein	O	0.2	Cytoplasmic	Sec
PFCIRM129_07050	659919024	PFCIRM129_07050	oxidoreductase	C	0.0666667	Cytoplasmic	Other
PFCIRM129_07085	659919031	PFCIRM129_07085	ABC2 protein of ABC transporter (ART:REG)	S	1.5	Cytoplasmic	Other
PFCIRM129_07105	659919035	PFCIRM129_07105	ABC transporter	S	n.a.	Cytoplasmic	Other
PFCIRM129_07345	659918760	PFCIRM129_07345	Hypothetical protein PFCIRM129_07345	S	n.a.	Extracellular	Other
PFCIRM129_07365	659918764	PFCIRM129_07365	Hypothetical protein PFCIRM129_07365	K	0.416667	Cytoplasmic	Other
PFCIRM129_07390	659918769	PFCIRM129_07390	Hypothetical protein PFCIRM129_07390	n.a.	n.a.	Membrane	TM
PFCIRM129_07415	659918774	PFCIRM129_07415	Cell envelope-related transcriptional attenuator	K	n.a.	Cytoplasmic	Other
PFCIRM129_07545	659918799	PFCIRM129_07545	zinc-binding dehydrogenase	E	1.81818	Cytoplasmic	Other
PFCIRM129_07610	659918812	PFCIRM129_07610	Hypothetical secreted protein	S	n.a.	Extracellular	Lipo
PFCIRM129_07990	659918887	PFCIRM129_07990	Hypothetical protein PFCIRM129_07990	n.a.	n.a.	Extracellular	Lipo
PFCIRM129_08025	659918894	PFCIRM129_08025	Resuscitation-promoting factor RpfB	M	0.727273	Membrane	Sec
PFCIRM129_08080	659918905	PFCIRM129_08080	Hypothetical protein PFCIRM129_08080	S	2	Cytoplasmic	Other
PFCIRM129_08360	659918703	PFCIRM129_08360	Hypothetical protein PFCIRM129_08360	n.a.	n.a.	Membrane	Other
PFCIRM129_08670	659918631	PFCIRM129_08670	cell-wall peptidases, NlpC/P60 family secreted protein	M	n.a.	Extracellular	Sec
PFCIRM129_08715	659918637	PFCIRM129_08715	Hypothetical protein PFCIRM129_08715	KLT	n.a.	Extracellular	Other
PFCIRM129_08925	659918679	PFCIRM129_08925	Carboxylic ester hydrolase	S	n.a.	Membrane	Sec
PFCIRM129_08935	659918681	PFCIRM129_08935	FAD linked oxidase domain protein	C	0.916667	Cytoplasmic	Other
PFCIRM129_09290	659918621	PFCIRM129_09290	Dihydroorotate dehydrogenase	F	1	Cytoplasmic	Sec
PFCIRM129_09300	659918623	PFCIRM129_09300	FAD-dependent pyridine nucleotide-disulphide oxidoreductase:4Fe-4S ferredoxin, iron-sulfur binding:Aromatic-ring hydroxylase	C	0.5625	Cytoplasmic	Other
PFCIRM129_09500	659918520	PFCIRM129_09500	Protein of unknown function	n.a.	n.a.	Extracellular	Sec
PFCIRM129_09710	659917591	PFCIRM129_09710	transporter	P	n.a.	Membrane	Lipo
PFCIRM129_09870	659917577	PFCIRM129_09870	Hypothetical secreted protein	n.a.	n.a.	Cytoplasmic	Other
PFCIRM129_09915	659917539	PFCIRM129_09915	Hypothetical protein PFCIRM129_09915	n.a.	0.333333	Membrane	Lipo
PFCIRM129_09920	659917540	PFCIRM129_09920	Hypothetical secreted protein	S	1.21622	Cytoplasmic	Other
PFCIRM129_09980	659918491	PFCIRM129_09980	peptidyl-prolyl cis-trans isomerase	O	0.833333	Extracellular	Lipo
PFCIRM129_10155	659917468	PFCIRM129_10155	ABC transporter ATP-binding protein	P	4.14286	Cytoplasmic	Other
PFCIRM129_10650	659917426	PFCIRM129_10650	Hypothetical protein PFCIRM129_10650	M	n.a.	Extracellular	Other
PFCIRM129_10780	659917414	PFCIRM129_10780	Hypothetical protein PFCIRM129_10780	n.a.	0.428571	Extracellular	Lipo
PFCIRM129_10785	659917415	PFCIRM129_10785	Hypothetical protein PFCIRM129_10785	n.a.	n.a.	Membrane	Lipo
PFCIRM129_10935	659918483	PFCIRM129_10935	Protein of unknown function	n.a.	0.545455	Cytoplasmic	Other
PFCIRM129_10970	659917384	PFCIRM129_10970	Hypothetical protein PFCIRM129_10970	S	0.5	Membrane	Sec
PFCIRM129_11455	659917347	PFCIRM129_11455	Hypothetical protein PFCIRM129_11455	D	3.38889	Cytoplasmic	Other
PFCIRM129_11620	659917256	PFCIRM129_11620	Peptidase M23B family / metalloendopeptidase	D	n.a.	Extracellular	Sec
PFCIRM129_11635	659917259	PFCIRM129_11635	Hypothetical protein PFCIRM129_11635	J	2.29412	Cytoplasmic	Other
PFCIRM129_11735	659917229	PFCIRM129_11735	Hypothetical protein PFCIRM129_11735	n.a.	n.a.	Extracellular	Lipo
PFCIRM129_11795	659917223	PFCIRM129_11795	Hypothetical protein PFCIRM129_11795	n.a.	0.75	Membrane	Other
PFCIRM129_11875	659917212	PFCIRM129_11875	Hypothetical secreted protein	M	n.a.	Extracellular	Lipo
PFCIRM129_12330	659917138	PFCIRM129_12330	Xanthine/uracil permease	F	0.545455	Membrane	TM
Pfp	659918060	PFCIRM129_04365	pyrophosphate phosphofructokinase	G	1.17647	Cytoplasmic	Sec
Pgk	659917316	PFCIRM129_11295	Phosphoglycerate kinase	G	2.9	Cytoplasmic	Other
Pgm1	659917875	PFCIRM129_05085	Phosphoglucomutase	G	1.16667	Cytoplasmic	Other
Phk	659917936	PFCIRM129_04815	Phosphoketolase pyrophosphate	G	0.40625	Cytoplasmic	Other
PhoU	659917486	PFCIRM129_10265	Putative phosphate transport system protein	P	0.615385	Cytoplasmic	Other
PknB	659916820	PFCIRM129_02090	Serine/threonine protein kinase	KLT	0.235294	Membrane	Other
PnpA	659917386	PFCIRM129_10980	Polyribonucleotide nucleotidyltransferase (Polynucleotide phosphorylase) (PNPase) (Guanosine pentaphosphate synthetase)	J	1.35294	Cytoplasmic	Other
PntA	659916762	PFCIRM129_02445	NAD(P)(+) transhydrogenase (AB-specific)	C	2.3125	Cytoplasmic	Other
PntB	659916763	PFCIRM129_02450	NADH dehydrogenase	C	0.857143	Membrane	TM
PonA	659917443	PFCIRM129_10570	Penicillin-binding protein (Transglycosylase/transpeptidase)	M	0.125	Extracellular	TM
Ppdk	659916939	PFCIRM129_01500	Pyruvate phosphate dikinase	G	2.63158	Cytoplasmic	Other
ProS	659917374	PFCIRM129_11035	Prolyl-tRNA synthetase (Proline--tRNA ligase) (ProRS)	J	0.766667	Cytoplasmic	Other
PspA	659917270	PFCIRM129_11690	Phage shock protein A	KT	2	Cytoplasmic	Other
PstS	659916895	PFCIRM129_01925	binding protein of phosphate ABC transporter (BP:MOI:undef:phosphate)	P	n.a.	Membrane	Lipo
PurB	659917411	PFCIRM129_10765	Adenylosuccinate lyase	F	1.4	Cytoplasmic	Other
PurC	659917409	PFCIRM129_10755	Phosphoribosylaminoimidazole-succinocarboxamidesynthase	F	0.642857	Cytoplasmic	Other
PurF	659918636	PFCIRM129_08710	Amidophosphoribosyltransferase	F	n.a.	Cytoplasmic	Other
Pyk1	659917343	PFCIRM129_11435	Pyruvate kinase 1	G	3.11765	Cytoplasmic	Other
PyrG	659918500	PFCIRM129_10025	CTP synthase (UTP--ammonia ligase) (CTP synthetase)	F	1.54167	Cytoplasmic	TM
RecA	659917912	PFCIRM129_04920	RecA (Recombinase A)	L	0.642857	Cytoplasmic	Other
Rho	659918327	PFCIRM129_02685	Transcription termination factor Rho	K	0.171429	Cytoplasmic	Other
RmlA	659918176	PFCIRM129_03625	Glucose-1-phosphate thymidylyltransferase	n.a.	0.357143	Cytoplasmic	Other
Rnj	659919164	PFCIRM129_00315	Beta-lactamase-like:RNA-metabolising metallo-beta-lactamase	S	0.791667	Cytoplasmic	Other
RplA	659918698	PFCIRM129_08330	50S ribosomal protein L1	J	3	Cytoplasmic	Other
RplB	659918934	PFCIRM129_08225	50S ribosomal protein L2	J	2.27273	Cytoplasmic	Other
RplC	659918937	PFCIRM129_08240	50S ribosomal protein L3	J	2	Cytoplasmic	Other
RplD	659918936	PFCIRM129_08235	50S ribosomal protein L4	J	3.28571	Cytoplasmic	Other
RplE	659918925	PFCIRM129_08180	50S ribosomal protein L5	J	3	Cytoplasmic	Other
RplJ	659918695	PFCIRM129_08315	50S ribosomal protein L10	J	2.55556	Cytoplasmic	Other
RpoA	659918898	PFCIRM129_08045	DNA-directed RNA polymerase alpha chain (RNAP alpha subunit) (Transcriptase alpha chain) (RNA polymerase subunit alpha)	K	2.46154	Cytoplasmic	Other
RpoB	659918692	PFCIRM129_08300	DNA-directed RNA polymerase beta chain (RNAP beta subunit) (Transcriptase beta chain) (RNA polymerase subunit beta)	K	1.21277	Cytoplasmic	Other
RpoC	659918691	PFCIRM129_08295	DNA-directed RNA polymerase beta chain (RNAP beta subunit) (Transcriptase beta chain) (RNA polymerase beta subunit)	K	1.16129	Cytoplasmic	Other
RpsA	659917338	PFCIRM129_11405	30S ribosomal protein S1	J	2.25	Cytoplasmic	Other
RpsC	659918931	PFCIRM129_08210	30S ribosomal protein S3	J	1.54545	Cytoplasmic	Other
RpsD	659918899	PFCIRM129_08050	30S ribosomal protein S4	J	2.21429	Cytoplasmic	Other
RpsE	659918919	PFCIRM129_08150	30S ribosomal protein S5	J	2	Cytoplasmic	Other
SdhA	659918267	PFCIRM129_03250	Succinate dehydrogenase, subunit A	C	0.730769	Cytoplasmic	Sec
SdhA3	659919142	PFCIRM129_00205	Succinate dehydrogenase flavoprotein subunit	C	1.60714	Cytoplasmic	Other
SdhB3	659919141	PFCIRM129_00200	Succinate dehydrogenase	C	2.1	Cytoplasmic	Other
SdhC2	659919143	PFCIRM129_00210	Succinate dehydrogenase cytochrome B-558 subunit	S	n.a.	Membrane	TM
SecA	659918222	PFCIRM129_03020	Preprotein translocase SecA subunit	U	0.93617	Cytoplasmic	Other
SecD	659918024	PFCIRM129_04185	Protein-export membrane protein secD	U	0.4375	Membrane	TM
SecE	659918701	PFCIRM129_08345	SecE/Sec61-gamma subunit of protein translocation complex	U	0.8	Cytoplasmic	Other
SecF	659918023	PFCIRM129_04180	Protein-export membrane protein secF	U	0.5	Membrane	TM
SecY	659918909	PFCIRM129_08100	Preprotein translocase SecY subunit	U	n.a.	Membrane	TM
SerS1	659916997	PFCIRM129_01200	Seryl-tRNA synthetase	J	1.5	Cytoplasmic	Other
SkfE	659918738	PFCIRM129_08550	ABC transporter ATP-binding protein	V	1.42857	Cytoplasmic	Other
SlgT	659918370	PFCIRM129_00785	Sodium/glucose cotransporter (Na(+)/glucose symporter) 2.A.21.3.2	E	n.a.	Membrane	TM
SlpA	659917603	PFCIRM129_09350	Surface layer protein A (S-layer protein A)	O	0.954545	Extracellular	Sec
SlpB	659918413	PFCIRM129_00700	Surface layer protein B (S-layer protein B)	O	6.2	Extracellular	Sec
SlpD	659917219	PFCIRM129_11775	Surface protein D with SLH domain	O	n.a.	Extracellular	Sec
SlpE	659917805	PFCIRM129_05460	Surface protein with SLH domain	O	1.5	Extracellular	Sec
SodA	659918893	PFCIRM129_08020	Iron/Manganese superoxide dismutase (Superoxide dismutase [Mn/Fe]) (SODM)	P	9	Cytoplasmic	Other
SppA	659917989	PFCIRM129_04010	SppA, Periplasmic serine proteases	OU	n.a.	Membrane	Other
SufB	659917302	PFCIRM129_11225	FeS assembly protein SufB	O	2.53846	Cytoplasmic	Other
SufC	659917299	PFCIRM129_11210	ABC-type transport system involved in Fe-S cluster assembly, ATPase component, SufC	O	4.5	Cytoplasmic	Other
SufD	659917301	PFCIRM129_11220	FeS assembly protein SufD	O	3	Cytoplasmic	Other
SufS	659917298	PFCIRM129_11205	Cysteine desulphurases, SufS	E	1.84211	Cytoplasmic	Other
Tal1	659918750	PFCIRM129_08610	Transaldolase 1	G	1.55556	Cytoplasmic	Other
Tal2	659917511	PFCIRM129_10390	Transaldolase 2	H	0.705882	Cytoplasmic	Other
ThrS	659918097	PFCIRM129_04560	Threonyl-tRNA synthetase (Threonine--tRNA ligase) (ThrRS)	J	0.827586	Cytoplasmic	Other
Tkt	659917825	PFCIRM129_05335	Transketolase	G	1.95	Cytoplasmic	Other
Tpi1	659917315	PFCIRM129_11290	triosephosphate isomerase 1	G	1.72727	Cytoplasmic	Other
TrpB2	659919133	PFCIRM129_00160	Tryptophan synthase beta subunit	E	1	Cytoplasmic	Other
TrpD	659917264	PFCIRM129_11660	Anthranilate phosphoribosyltransferase	E	0.909091	Cytoplasmic	Other
Tsf	659917382	PFCIRM129_11075	Elongation factor Ts (EF-Ts)	J	4.375	Cytoplasmic	Other
TyrB	659918246	PFCIRM129_03145	Aspartate transaminase (Aminotransferase)	E	0.45	Cytoplasmic	Other
TyrS	659919103	PFCIRM129_00005	Tyrosyl-tRNA synthetase (Tyrosine--tRNA ligase) (TyrRS)	J	0.9375	Cytoplasmic	Other
UgpQ2	659917149	PFCIRM129_12030	Glycerophosphoryl diester phosphodiesterase	C	2.5	Cytoplasmic	Other
Upp	659916834	PFCIRM129_02025	Uracil phosphoribosyltransferase (UMP pyrophosphorylase) (UPRTase)	F	0.8	Cytoplasmic	Other
UvrB	659917335	PFCIRM129_11390	UvrABC system protein B (Protein uvrB) (Excinuclease ABC subunit B)	L	0.09375	Cytoplasmic	Other
YajC	659918025	PFCIRM129_04190	Preprotein translocase subunit YajC	U	n.a.	Cytoplasmic	TM
YdfJ	659917797	PFCIRM129_05660	drug exporters of the RND superfamily	P	0.380952	Membrane	TM
YfmC	659917054	PFCIRM129_00590	ABC transporter, binding lipoprotein	P	4.8	Membrane	Lipo
YhbJ	659917324	PFCIRM129_11335	ATPase	S	0.615385	Cytoplasmic	Other
YihN	659917150	PFCIRM129_12035	Membrane protein, Transporter, MFS superfamily	G	n.a.	Membrane	TM
YkgG	659917472	PFCIRM129_10175	Hypothetical protein PFCIRM129_10175	S	2.375	Cytoplasmic	Other
ZnuA	659918274	PFCIRM129_03285	ABC-transporter metal-binding lipoprotein	P	n.a.	Membrane	Lipo

## Sheet: Table S2
Human (ID)	Human (UNIPROT)	Bacteria (ID)	Bacteria (GI)	Score
AKAP6	Q13023	NifJ1	659918622	1
FKBP15	Q5T1M5	NifJ1	659918622	1
P01871	P01871	NifJ2	659918797	1
SRRM2	Q9UQ35	NifJ1	659918622	1
KMT2C	Q8NEZ4	NifJ2	659918797	1
RYR1	P21817	NifJ1	659918622	1
WNK3	Q9BYP7	NifJ1	659918622	1
KMT2C	Q8NEZ4	OdhA	659918335	1
P01871	P01871	NifJ1	659918622	1
ZNF318	Q5VUA4	NifJ1	659918622	1
DPYD	Q12882	NifJ1	659918622	1
KMT2C	Q8NEZ4	NifJ1	659918622	1
DPYD	Q12882	OdhA	659918335	1
DPYD	Q12882	NifJ2	659918797	1
SPEG	Q15772	NifJ1	659918622	1
DPYD	Q12882	NuoG	659918727	1
DPYD	Q12882	GtfB	659918191	1
KMT2D	O14686	NifJ2	659918797	1
DPYD	Q12882	AceE	659918245	1
DPYD	Q12882	SecA	659918222	1
DPYD	Q12882	PFCIRM129_07050	659919024	1
SRRM2	Q9UQ35	NifJ2	659918797	1
KDM6B	O15054	NifJ1	659918622	1
MYCBP2	O75592	InlA	659917120	1
STAB1	Q9NY15	PFCIRM129_07050	659919024	1
KMT2D	O14686	NuoG	659918727	1
PCLO	Q9Y6V0	NifJ1	659918622	1
KMT2D	O14686	NifJ1	659918622	1
SRRM2	Q9UQ35	SecA	659918222	1
WNK1	Q9H4A3	NifJ1	659918622	1
PCLO	Q9Y6V0	NifJ2	659918797	1
INF2	Q27J81	NifJ1	659918622	1
MYCBP2	O75592	RpoB	659918692	1
MYCBP2	O75592	NrdJ	659917943	1
TTN	Q8WZ42	NifJ2	659918797	1
DLG5	Q8TDM6	NifJ1	659918622	1
MYCBP2	O75592	RpoC	659918691	1
HCFC1	P51610	NifJ1	659918622	1
PKM	P14618	NifJ1	659918622	1
MYCBP2	O75592	SecA	659918222	1
KMT2C	Q8NEZ4	AceE	659918245	1
COL3A1	P02461	NifJ1	659918622	1
MYCBP2	O75592	AceE	659918245	1
MYCBP2	O75592	PFCIRM129_09920	659917540	1
KMT2E	Q8IZD2	NifJ1	659918622	1
MYCBP2	O75592	GlgP	659917868	1
MYCBP2	O75592	AlaS	659918012	1
PCLO	Q9Y6V0	OdhA	659918335	1
KMT2E	Q8IZD2	SecA	659918222	1
NFKB1	P19838	GuaB3	659917266	1
SRRM2	Q9UQ35	PFCIRM129_07050	659919024	1
CHD7	Q9P2D1	NifJ1	659918622	1
NFKB1	P19838	Mrc	659917127	1
NFKB1	P19838	CarB	659918003	1
MYCBP2	O75592	PFCIRM129_08935	659918681	1
MYCBP2	O75592	NifJ1	659918622	1
NFKB1	P19838	NifJ2	659918797	1
NFKB1	P19838	GyrB2	659918140	1
NFKB1	P19838	PFCIRM129_02885	659918305	1
ATN1	P54259	NifJ1	659918622	1
AKAP13	Q12802	NifJ1	659918622	1
NFKB1	P19838	LacZ	659917113	1
ZFHX4	Q86UP3	NifJ1	659918622	1
MBD5	Q9P267	NifJ1	659918622	1
CREBBP	Q92793	NifJ2	659918797	1
POGZ	Q7Z3K3	NifJ1	659918622	1
NFKB1	P19838	MutA	659919057	1
NFKB1	P19838	MutB	659919058	1
NFKB1	P19838	NuoG	659918727	1
NFKB1	P19838	NifJ1	659918622	1
NFKB1	P19838	InlA	659917120	1
POGZ	Q7Z3K3	NifJ2	659918797	1
POGZ	Q7Z3K3	NuoG	659918727	1
NFKB1	P19838	HelD	659917247	1
NFKB1	P19838	SdhA	659918267	1
NFKB1	P19838	PFCIRM129_10935	659918483	1
ETL4	Q5T5P2	NifJ1	659918622	1
NFKB1	P19838	Gpi	659917425	1
MYCBP2	O75592	PFCIRM129_02885	659918305	1
MYCBP2	O75592	OdhA	659918335	1
MYCBP2	O75592	NifJ2	659918797	1
NFKB1	P19838	PFCIRM129_08935	659918681	1
KMT2D	O14686	AceE	659918245	1
NFKB1	P19838	AccA	659918794	1
MYCBP2	O75592	CarB	659918003	1
NFKB1	P19838	Phk	659917936	1
NFKB1	P19838	OdhA	659918335	1
NFKB1	P19838	SdhA3	659919142	1
NFKB1	P19838	PnpA	659917386	1
TEF	Q10587	PFCIRM129_07050	659919024	1
TEF	Q10587	SecA	659918222	1
KMT2D	O14686	SecA	659918222	1
TEF	Q10587	NuoG	659918727	1
NFKB1	P19838	InfB	659917370	1
TEF	Q10587	NifJ2	659918797	1
NFKB1	P19838	GtfA	659918188	1
TEF	Q10587	NifJ1	659918622	1
KMT2D	O14686	PFCIRM129_07050	659919024	1
TPP1	O14773	NifJ1	659918622	1
NCOA3	Q9Y6Q9	NifJ1	659918622	1
NFKB1	P19838	PFCIRM129_01355	659916957	1
CD74	P04233	RpoB	659918692	1
CD74	P04233	CbiE	659919054	1
VWF	P04275	OdhA	659918335	1
VWF	P04275	NifJ1	659918622	1
STAB1	Q9NY15	NuoG	659918727	1
STAB1	Q9NY15	PFCIRM129_02885	659918305	1
NCOA3	Q9Y6Q9	NifJ2	659918797	1
MYO18A	Q92614	NifJ1	659918622	1
ODF2L	Q9ULJ1	NifJ1	659918622	1
NCOA3	Q9Y6Q9	PFCIRM129_07050	659919024	1
BPTF	Q12830	NifJ1	659918622	1
STAB1	Q9NY15	NifJ2	659918797	1
SEC31A	O94979	NifJ1	659918622	1
STAB1	Q9NY15	CarB	659918003	1
MED12	Q93074	NifJ1	659918622	1
CREBBP	Q92793	NifJ1	659918622	1
GDPD2	Q9HCC8	NifJ1	659918622	1
STAB1	Q9NY15	Mrc	659917127	1
PTPN13	Q12923	NifJ1	659918622	1
STARD9	Q9P2P6	NifJ1	659918622	1
CD74	P04233	PFCIRM129_07050	659919024	1
STAB1	Q9NY15	SecA	659918222	1
STAB1	Q9NY15	AceE	659918245	1
STAB1	Q9NY15	PFCIRM129_09920	659917540	1
STARD9	Q9P2P6	OdhA	659918335	1
VWF	P04275	RpoC	659918691	1
VWF	P04275	PFCIRM129_07050	659919024	1
VWF	P04275	SecA	659918222	1
VWF	P04275	AceE	659918245	1
VWF	P04275	PFCIRM129_09920	659917540	1
STAB1	Q9NY15	CbiE	659919054	1
STAB1	Q9NY15	GtfB	659918191	1
STAB1	Q9NY15	AlaS	659918012	1
VWF	P04275	GtfB	659918191	1
STAB1	Q9NY15	RpoC	659918691	1
STAB1	Q9NY15	Acn	659918109	1
TLE5	Q08117	NifJ1	659918622	1
STAB1	Q9NY15	NrdJ	659917943	1
STAB1	Q9NY15	RpoB	659918692	1
VWF	P04275	NuoG	659918727	1
VWF	P04275	NifJ2	659918797	1
VWF	P04275	CarB	659918003	1
VWF	P04275	PFCIRM129_01355	659916957	1
STAB1	Q9NY15	PFCIRM129_10935	659918483	1
STARD9	Q9P2P6	SecA	659918222	1
SEC31A	O94979	PFCIRM129_07050	659919024	1
STARD9	Q9P2P6	PFCIRM129_07050	659919024	1
STAB1	Q9NY15	PFCIRM129_01355	659916957	1
TNRC6A	Q8NDV7	GtfB	659918191	1
NCOA3	Q9Y6Q9	SecA	659918222	1
TNRC6A	Q8NDV7	AceE	659918245	1
CNOT1	A5YKK6	NifJ1	659918622	1
TNRC6A	Q8NDV7	SecA	659918222	1
TNRC6A	Q8NDV7	PFCIRM129_07050	659919024	1
BSN	Q9UPA5	SecA	659918222	1
TNRC6A	Q8NDV7	RpoC	659918691	1
STAT6	P42226	NifJ1	659918622	1
CD74	P04233	NifJ1	659918622	1
CD74	P04233	OdhA	659918335	1
TNRC6A	Q8NDV7	RpoB	659918692	1
TSPOAP1	O95153	NifJ1	659918622	1
CD74	P04233	NifJ2	659918797	1
CD74	P04233	NuoG	659918727	1
CD74	P04233	AlaS	659918012	1
CD74	P04233	GtfB	659918191	1
CD74	P04233	AceE	659918245	1
CD74	P04233	SecA	659918222	1
TNRC6A	Q8NDV7	NuoG	659918727	1
TXNDC11	Q6PKC3	NifJ1	659918622	1
STAB1	Q9NY15	Phk	659917936	1
TNRC6A	Q8NDV7	NifJ1	659918622	1
CECR2	Q9BXF3	NifJ1	659918622	1
PLXNB1	O43157	NifJ1	659918622	1
WNK2	Q9Y3S1	NifJ1	659918622	1
LTBP4	Q8N2S1	NifJ1	659918622	1
KIF13B	Q9NQT8	NifJ1	659918622	1
ZNF804A	Q7Z570	NifJ1	659918622	1
STAB1	Q9NY15	OdhA	659918335	1
EP400	Q96L91	NifJ1	659918622	1
BSN	Q9UPA5	NuoG	659918727	1
STAB1	Q9NY15	PFCIRM129_08935	659918681	1
EP300	Q09472	NifJ1	659918622	1
STAB1	Q9NY15	NifJ1	659918622	1
TNRC6A	Q8NDV7	OdhA	659918335	1
BSN	Q9UPA5	NifJ1	659918622	1
TNRC6A	Q8NDV7	NifJ2	659918797	1
BSN	Q9UPA5	NifJ2	659918797	1
BAG6	P46379	NifJ1	659918622	1
NFKB1	P19838	ThrS	659918097	1
NFKB1	P19838	RpoC	659918691	1
NFKB1	P19838	Acn	659918109	1
P01857	P01857	NifJ1	659918622	1
BAG6	P46379	GtfB	659918191	1
BAG6	P46379	AlaS	659918012	1
BAG6	P46379	NuoG	659918727	1
NFKB1	P19838	PonA	659917443	1
B2M	P61769	PFCIRM129_10935	659918483	1
B2M	P61769	NuoG	659918727	1
NFKB1	P19838	NrdJ	659917943	1
BAG6	P46379	NifJ2	659918797	1
NFKB1	P19838	RpoB	659918692	1
NFKB1	P19838	CbiE	659919054	1
BAG6	P46379	AceE	659918245	1
BAG6	P46379	CbiE	659919054	1
FBN1	P35555	NifJ1	659918622	1
B2M	P61769	PFCIRM129_07050	659919024	1
B2M	P61769	SecA	659918222	1
B2M	P61769	AceE	659918245	1
BAG6	P46379	PFCIRM129_07050	659919024	1
B2M	P61769	GtfB	659918191	1
HERC1	Q15751	SecA	659918222	1
B2M	P61769	AlaS	659918012	1
BAG6	P46379	SecA	659918222	1
NFKB1	P19838	GlpC	659917939	1
NFKB1	P19838	YdfJ	659917797	1
MYO15A	Q9UKN7	NifJ1	659918622	1
NFKB1	P19838	GlgP	659917868	1
B2M	P61769	NifJ1	659918622	1
NFKB1	P19838	AceE	659918245	1
NCL	P19338	NifJ1	659918622	1
SPEN	Q96T58	NifJ1	659918622	1
ADGRG4	Q8IZF6	NifJ1	659918622	1
POGZ	Q7Z3K3	SecA	659918222	1
NFKB1	P19838	PFCIRM129_09920	659917540	1
NFKB1	P19838	FusA	659918688	1
TACC2	O95359	NifJ1	659918622	1
NFKB1	P19838	SecA	659918222	1
NFKB1	P19838	Dld	659917724	1
TTC3	P53804	NifJ1	659918622	1
BAG6	P46379	OdhA	659918335	1
MAST4	O15021	NifJ1	659918622	1
B2M	P61769	NifJ2	659918797	1
KMT2E	Q8IZD2	PFCIRM129_07050	659919024	1
B2M	P61769	OdhA	659918335	1
NFKB1	P19838	PFCIRM129_07050	659919024	1
TOX4	O94842	NifJ1	659918622	1
COL1A1	P02452	NifJ1	659918622	1
NFKB1	P19838	AlaS	659918012	1
TRPC1	P48995	NifJ1	659918622	1
B2M	P61769	Acn	659918109	1
HIVEP1	P15822	NifJ1	659918622	1
BAG6	P46379	RpoB	659918692	1
PRDX3	P30048	NifJ1	659918622	1
HERC1	Q15751	NifJ1	659918622	1
B2M	P61769	RpoB	659918692	1
NFKB1	P19838	NirA2	659916787	1
NFKB1	P19838	GlpA	659917941	1
HIVEP1	P15822	OdhA	659918335	1
MAP1A	P78559	NifJ1	659918622	1
NFKB1	P19838	GtfB	659918191	1
NFKB1	P19838	BopA	659918913	1
CHD6	Q8TD26	NifJ1	659918622	1
XRN1	Q8IZH2	NifJ1	659918622	1
NFKB1	P19838	UvrB	659917335	1
ZFHX4	Q86UP3	PFCIRM129_01355	659916957	0.998267
DNAH6	Q9C0G6	NifJ1	659918622	0.998267
VPS13D	Q5THJ4	OdhA	659918335	0.998267
KMT2C	Q8NEZ4	PnpA	659917386	0.998267
WNK3	Q9BYP7	OdhA	659918335	0.998267
STAT6	P42226	NifJ2	659918797	0.998267
ASH1L	Q9NR48	OdhA	659918335	0.998267
NCOR2	Q9Y618	OdhA	659918335	0.998267
ALKKUCS	Q2LD37	RpoB	659918692	0.998267
AP1B1	Q10567	NifJ1	659918622	0.998267
SMG1	Q96Q15	NifJ1	659918622	0.998267
MYCBP2	O75592	MutB	659919058	0.998267
KMT2C	Q8NEZ4	CarB	659918003	0.998267
PRRC2B	Q5JSZ5	NifJ2	659918797	0.998267
MAP1A	P78559	OdhA	659918335	0.998267
KMT2C	Q8NEZ4	MutB	659919058	0.998267
XIRP2	A4UGR9	NifJ1	659918622	0.998267
VPS13B	Q7Z7G8	NifJ2	659918797	0.998267
PTPN13	Q12923	NifJ2	659918797	0.998267
MGA	Q8IWI9	AceE	659918245	0.998267
NFKB1	P19838	PknB	659916820	0.998267
AKAP13	Q12802	RpoC	659918691	0.998267
PCLO	Q9Y6V0	AlaS	659918012	0.998267
TXNDC11	Q6PKC3	OdhA	659918335	0.998264
MRTFB	Q9ULH7	NifJ1	659918622	0.998264
TCF20	Q9UGU0	NifJ1	659918622	0.998264
BPTF	Q12830	SecA	659918222	0.998264
C2CD3	Q4AC94	NifJ1	659918622	0.998264
VPS13C	Q709C8	NifJ2	659918797	0.998264
TNRC6A	Q8NDV7	PFCIRM129_10935	659918483	0.998264
SPEG	Q15772	OdhA	659918335	0.998264
AFDN	P55196	NifJ1	659918622	0.998264
MYO15A	Q9UKN7	OdhA	659918335	0.998264
UBR4	Q5T4S7	RpoC	659918691	0.998264
STAT6	P42226	RpoB	659918692	0.998264
UBR4	Q5T4S7	RpoB	659918692	0.998264
FOXP1	Q9H334	NifJ1	659918622	0.998261
VPS13A	Q96RL7	NifJ1	659918622	0.998261
ATXN2L	Q8WWM7	NifJ1	659918622	0.998261
CHD8	Q9HCK8	OdhA	659918335	0.998261
CHD6	Q8TD26	PFCIRM129_07050	659919024	0.998261
POGZ	Q7Z3K3	RpoB	659918692	0.998261
SVEP1	Q4LDE5	OdhA	659918335	0.998261
MACF1	Q9UPN3	NifJ1	659918622	0.998261
HMCN1	Q96RW7	OdhA	659918335	0.998261
UNC80	Q8N2C7	NifJ1	659918622	0.998261
MBD5	Q9P267	OdhA	659918335	0.998261
BAG6	P46379	PFCIRM129_09920	659917540	0.998261
KIAA2026	Q5HYC2	NifJ2	659918797	0.998261
KMT2E	Q8IZD2	PFCIRM129_09920	659917540	0.998258
LAMA3	Q16787	SecA	659918222	0.998258
NEDD9	Q14511	NifJ1	659918622	0.998258
ARID2	Q68CP9	NifJ1	659918622	0.998258
NFKB1	P19838	Lpd	659917557	0.998258
UBR4	Q5T4S7	PFCIRM129_01355	659916957	0.998258
AKAP13	Q12802	RpoB	659918692	0.998258
KMT2C	Q8NEZ4	PFCIRM129_08935	659918681	0.998255
FUBP1	Q96AE4	NifJ1	659918622	0.998255
KMT2C	Q8NEZ4	GtfA	659918188	0.998255
COL1A1	P02452	NifJ2	659918797	0.998255
MED12	Q93074	AceE	659918245	0.998255
HUWE1	Q7Z6Z7	SecA	659918222	0.998255
VWF	P04275	MutB	659919058	0.998255
ANK2	Q01484	AceE	659918245	0.998255
MBD5	Q9P267	RpoC	659918691	0.998255
WNK2	Q9Y3S1	RpoB	659918692	0.998255
ZFHX3	Q15911	OdhA	659918335	0.998255
MUC16	Q8WXI7	NifJ1	659918622	0.998255
SMG1	Q96Q15	OdhA	659918335	0.998255
COL6A3	P12111	NifJ2	659918797	0.998255
ANKRD17	O75179	NifJ1	659918622	0.998252
KMT2C	Q8NEZ4	ThrS	659918097	0.998252
SEC31A	O94979	RpoB	659918692	0.998252
DNAH14	Q0VDD8	NifJ1	659918622	0.998252
SETX	Q7Z333	NifJ2	659918797	0.998252
ANK2	Q01484	RpoB	659918692	0.998252
FRAS1	Q86XX4	NifJ2	659918797	0.998252
BSN	Q9UPA5	RpoC	659918691	0.998252
ZFYVE9	O95405	NifJ1	659918622	0.998252
NFKB1	P19838	CysN	659916784	0.998252
DYNC2H1	Q8NCM8	NifJ2	659918797	0.998252
ITSN2	Q9NZM3	NifJ1	659918622	0.998252
PRRC2C	Q9Y520	NifJ1	659918622	0.998252
ZFHX3	Q15911	Acn	659918109	0.998249
CPLANE1	Q9H799	NifJ1	659918622	0.998249
DMXL2	Q8TDJ6	NifJ1	659918622	0.998249
BAZ2A	Q9UIF9	NifJ1	659918622	0.998249
LAMA2	P24043	NifJ2	659918797	0.998246
HYDIN	Q4G0P3	OdhA	659918335	0.998246
HIVEP1	P15822	Acn	659918109	0.998246
SPEN	Q96T58	Phk	659917936	0.998246
SEC16A	O15027	NifJ1	659918622	0.998246
KMT2A	Q03164	AceE	659918245	0.998239
LRBA	P50851	OdhA	659918335	0.998239
DPYD	Q12882	Acn	659918109	0.998239
ASXL1	Q8IXJ9	NifJ1	659918622	0.998239
MAST4	O15021	NifJ2	659918797	0.998239
PSD3	Q9NYI0	NifJ1	659918622	0.998239
MIA3	Q5JRA6	NifJ1	659918622	0.998239
PCM1	Q15154	NifJ2	659918797	0.998239
DNAH10	Q8IVF4	NifJ1	659918622	0.998239
ZFHX4	Q86UP3	Acn	659918109	0.998239
CHD8	Q9HCK8	NifJ2	659918797	0.998239
VWF	P04275	NrdJ	659917943	0.998239
TXNDC11	Q6PKC3	NifJ2	659918797	0.998239
COL12A1	Q99715	OdhA	659918335	0.998239
DNHD1	Q96M86	NifJ1	659918622	0.998239
SPEN	Q96T58	PFCIRM129_09920	659917540	0.998239
ARID1B	Q8NFD5	NifJ1	659918622	0.998239
STAB1	Q9NY15	Dld	659917724	0.998239
STAB1	Q9NY15	BopA	659918913	0.998239
NCOR2	Q9Y618	NifJ2	659918797	0.998239
MED13	Q9UHV7	NifJ2	659918797	0.998239
MYLK	Q15746	NifJ1	659918622	0.998239
SVEP1	Q4LDE5	NifJ1	659918622	0.998239
PRRC2C	Q9Y520	OdhA	659918335	0.998239
MDN1	Q9NU22	RpoC	659918691	0.998239
DMD	P11532	NifJ1	659918622	0.998239
MED12	Q93074	SecA	659918222	0.998236
TRRAP	Q9Y4A5	NifJ1	659918622	0.998236
PTPN13	Q12923	AceE	659918245	0.998236
MBD5	Q9P267	AceE	659918245	0.998236
ALKKUCS	Q2LD37	RpoC	659918691	0.998236
MYCBP2	O75592	Phk	659917936	0.998236
DST	Q03001	NifJ2	659918797	0.998236
MGA	Q8IWI9	PFCIRM129_07050	659919024	0.998236
AKAP13	Q12802	PFCIRM129_07050	659919024	0.998236
ATN1	P54259	RpoB	659918692	0.998236
COL3A1	P02461	NifJ2	659918797	0.998236
KMT2E	Q8IZD2	AceE	659918245	0.998236
MXRA5	Q9NR99	NifJ2	659918797	0.998236
UTRN	P46939	RpoC	659918691	0.998236
WNK2	Q9Y3S1	NifJ2	659918797	0.998236
BPTF	Q12830	RpoB	659918692	0.998236
ANK3	Q12955	RpoB	659918692	0.998236
PRRC2C	Q9Y520	SecA	659918222	0.998236
Q9Y4D8	Q9Y4D8	NifJ2	659918797	0.998236
PKHD1	P08F94	NifJ2	659918797	0.998236
RAPGEF6	Q8TEU7	NifJ1	659918622	0.998236
TASOR2	Q5VWN6	NifJ2	659918797	0.998236
MED14	O60244	NifJ1	659918622	0.998236
KMT2E	Q8IZD2	OdhA	659918335	0.998236
WNK3	Q9BYP7	NifJ2	659918797	0.998236
DLG5	Q8TDM6	NifJ2	659918797	0.998236
SPEN	Q96T58	Acn	659918109	0.998233
PTPN13	Q12923	SecA	659918222	0.998233
ANK2	Q01484	RpoC	659918691	0.998233
ATM	Q13315	NifJ1	659918622	0.998233
MED12	Q93074	RpoC	659918691	0.998233
KMT2D	O14686	PFCIRM129_09920	659917540	0.998233
BAG6	P46379	RpoC	659918691	0.998233
NFKB1	P19838	GlgB	659917873	0.998233
CNOT1	A5YKK6	PFCIRM129_07050	659919024	0.998233
CREBBP	Q92793	AceE	659918245	0.998233
HMCN1	Q96RW7	NifJ2	659918797	0.998233
STARD9	Q9P2P6	PFCIRM129_02885	659918305	0.998233
DENND4C	Q5VZ89	NifJ1	659918622	0.998233
NCOA3	Q9Y6Q9	RpoB	659918692	0.998227
KMT2A	Q03164	AlaS	659918012	0.998227
NCOA3	Q9Y6Q9	AceE	659918245	0.998227
EPB41L2	O43491	NifJ1	659918622	0.998227
ZFHX3	Q15911	AceE	659918245	0.998227
NCOA3	Q9Y6Q9	OdhA	659918335	0.998227
COL6A3	P12111	OdhA	659918335	0.998227
MED13	Q9UHV7	NifJ1	659918622	0.998227
MGA	Q8IWI9	RpoB	659918692	0.998227
NFKB1	P19838	PFCIRM129_09300	659918623	0.998227
SEC31A	O94979	SecA	659918222	0.998227
ZFHX3	Q15911	RpoB	659918692	0.998227
SEC31A	O94979	Acn	659918109	0.998227
BSN	Q9UPA5	RpoB	659918692	0.998227
DPYD	Q12882	PFCIRM129_09920	659917540	0.998227
SEC31A	O94979	AceE	659918245	0.998227
ZFHX4	Q86UP3	AceE	659918245	0.998227
SEC31A	O94979	NifJ2	659918797	0.998227
NFKB1	P19838	PFCIRM129_01060	659917036	0.998227
MBD5	Q9P267	PFCIRM129_07050	659919024	0.998227
HERC1	Q15751	RpoB	659918692	0.998227
KMT2C	Q8NEZ4	Phk	659917936	0.998227
KMT2C	Q8NEZ4	LacZ	659917113	0.998227
KMT2C	Q8NEZ4	PFCIRM129_01355	659916957	0.998227
ZFHX4	Q86UP3	AlaS	659918012	0.998227
SPEN	Q96T58	PFCIRM129_07050	659919024	0.998224
CHD6	Q8TD26	PFCIRM129_09920	659917540	0.998224
ZNF462	Q96JM2	NifJ2	659918797	0.998224
CABIN1	Q9Y6J0	NifJ1	659918622	0.998224
PKM	P14618	NifJ2	659918797	0.998224
PTPN13	Q12923	OdhA	659918335	0.998224
NFKB1	P19838	GsiB	659918299	0.998224
NAV2	Q8IVL1	NifJ2	659918797	0.998224
CREBBP	Q92793	PFCIRM129_09920	659917540	0.998224
UTRN	P46939	NifJ2	659918797	0.998224
REV3L	O60673	OdhA	659918335	0.998224
TNRC6A	Q8NDV7	PFCIRM129_02885	659918305	0.998224
PCLO	Q9Y6V0	PFCIRM129_02885	659918305	0.998224
KMT2E	Q8IZD2	RpoB	659918692	0.998224
AHCTF1	Q8WYP5	OdhA	659918335	0.998224
UTRN	P46939	RpoB	659918692	0.998224
BAG6	P46379	PFCIRM129_01355	659916957	0.998224
GON4L	Q3T8J9	NifJ2	659918797	0.998224
TNRC6A	Q8NDV7	Phk	659917936	0.998224
MED12L	Q86YW9	NifJ1	659918622	0.998224
LRRC37A2	A6NM11	NifJ1	659918622	0.998224
ANK3	Q12955	NifJ2	659918797	0.998224
MDN1	Q9NU22	SecA	659918222	0.998224
DST	Q03001	NifJ1	659918622	0.998224
ANKRD12	Q6UB98	NifJ1	659918622	0.998224
PCLO	Q9Y6V0	GtfB	659918191	0.998224
SETD2	Q9BYW2	NifJ2	659918797	0.998224
EP300	Q09472	SecA	659918222	0.998224
COL15A1	P39059	NifJ1	659918622	0.998224
ALKKUCS	Q2LD37	OdhA	659918335	0.998224
TNRC6A	Q8NDV7	NrdJ	659917943	0.998224
CHD7	Q9P2D1	PFCIRM129_07050	659919024	0.998224
MYO16	Q9Y6X6	NifJ1	659918622	0.998224
ITPR3	Q14573	NifJ1	659918622	0.998224
CRYBG3	Q68DQ2	NifJ2	659918797	0.998224
LRRC37A	A6NMS7	NifJ1	659918622	0.998224
STAB1	Q9NY15	GlgP	659917868	0.998224
HYDIN	Q4G0P3	RpoC	659918691	0.998224
NFKB1	P19838	OppD	659918912	0.998224
RNF213	Q63HN8	NifJ2	659918797	0.998224
MBD5	Q9P267	SecA	659918222	0.998224
SVEP1	Q4LDE5	NifJ2	659918797	0.998224
YLPM1	P49750	NifJ1	659918622	0.998224
D6RIA3	D6RIA3	NifJ1	659918622	0.998224
MYCBP2	O75592	GtfA	659918188	0.998224
PCLO	Q9Y6V0	RpoC	659918691	0.998224
CHD4	Q14839	NifJ1	659918622	0.998224
SPEN	Q96T58	PFCIRM129_02885	659918305	0.998224
ARHGEF12	Q9NZN5	NifJ1	659918622	0.998224
ZFHX4	Q86UP3	RpoC	659918691	0.998224
KMT2C	Q8NEZ4	Mrc	659917127	0.998224
JMJD1C	Q15652	OdhA	659918335	0.998224
ZFHX3	Q15911	GtfB	659918191	0.998224
RESF1	Q9HCM1	NifJ1	659918622	0.998224
RESF1	Q9HCM1	NifJ2	659918797	0.998224
ZFHX3	Q15911	PFCIRM129_09920	659917540	0.998224
KMT2D	O14686	PFCIRM129_02885	659918305	0.998221
EHMT1	Q9H9B1	NifJ1	659918622	0.998221
NHSL1	Q5SYE7	NifJ1	659918622	0.998221
NFKB1	P19838	PbpA	659916821	0.998221
BCOR	Q6W2J9	NifJ1	659918622	0.998221
EP400	Q96L91	OdhA	659918335	0.998221
KMT2A	Q03164	RpoC	659918691	0.998217
POGZ	Q7Z3K3	PFCIRM129_09920	659917540	0.998217
PRRC2C	Q9Y520	NifJ2	659918797	0.998217
HERC1	Q15751	PFCIRM129_09920	659917540	0.998217
RPRD2	Q5VT52	NifJ1	659918622	0.998217
CELSR1	Q9NYQ6	NifJ1	659918622	0.998217
AHCTF1	Q8WYP5	NifJ2	659918797	0.998217
ALKKUCS	Q2LD37	SecA	659918222	0.998217
KMT2D	O14686	PFCIRM129_01355	659916957	0.998217
RYR1	P21817	RpoB	659918692	0.998217
MCM3AP	O60318	NifJ1	659918622	0.998217
MED12	Q93074	OdhA	659918335	0.998217
HERC1	Q15751	RpoC	659918691	0.998217
SRCAP	Q6ZRS2	NifJ1	659918622	0.998217
CHD9	Q3L8U1	OdhA	659918335	0.998217
NAV3	Q8IVL0	NifJ1	659918622	0.998217
TASOR	Q9UK61	NifJ2	659918797	0.998217
Q9Y4D8	Q9Y4D8	OdhA	659918335	0.998217
SEC31A	O94979	OdhA	659918335	0.998217
KAT6A	Q92794	NifJ1	659918622	0.998217
ZNF462	Q96JM2	NifJ1	659918622	0.998217
PRRC2C	Q9Y520	RpoC	659918691	0.998217
PKHD1	P08F94	NifJ1	659918622	0.998217
CHD8	Q9HCK8	RpoB	659918692	0.998217
AKAP13	Q12802	PFCIRM129_09920	659917540	0.998217
BIRC6	Q9NR09	RpoB	659918692	0.998217
ALPK2	Q86TB3	NifJ1	659918622	0.998217
TTN	Q8WZ42	NifJ1	659918622	0.998217
PCM1	Q15154	NifJ1	659918622	0.998217
NSD1	Q96L73	NifJ2	659918797	0.998217
MGA	Q8IWI9	OdhA	659918335	0.998217
PHF3	Q92576	NifJ1	659918622	0.998214
SYNE2	Q8WXH0	NifJ1	659918622	0.998214
HUWE1	Q7Z6Z7	RpoC	659918691	0.998214
ALKKUCS	Q2LD37	NifJ2	659918797	0.998214
GON4L	Q3T8J9	NifJ1	659918622	0.998214
MIA3	Q5JRA6	NifJ2	659918797	0.998214
HERC1	Q15751	Acn	659918109	0.998214
SPEN	Q96T58	AlaS	659918012	0.998214
CHD6	Q8TD26	RpoC	659918691	0.998214
KMT2D	O14686	RpoC	659918691	0.998214
HIVEP1	P15822	PFCIRM129_09920	659917540	0.998214
NBEA	Q8NFP9	NifJ2	659918797	0.998214
MED1	Q15648	NifJ1	659918622	0.998214
ITGB4	P16144	NifJ1	659918622	0.998214
STARD9	Q9P2P6	PFCIRM129_01355	659916957	0.998214
DPYD	Q12882	AlaS	659918012	0.998214
ZFHX4	Q86UP3	RpoB	659918692	0.998214
MACF1	Q9UPN3	NifJ2	659918797	0.998214
HIVEP1	P15822	PFCIRM129_01355	659916957	0.998214
CHD7	Q9P2D1	RpoC	659918691	0.998214
ALKKUCS	Q2LD37	AceE	659918245	0.998214
MGA	Q8IWI9	PFCIRM129_01355	659916957	0.998214
QSER1	Q2KHR3	NifJ1	659918622	0.998214
KMT2C	Q8NEZ4	Acn	659918109	0.998214
RIF1	Q5UIP0	NifJ1	659918622	0.998214
LRRC37A2	A6NM11	NifJ2	659918797	0.998214
DST	Q03001	OdhA	659918335	0.998214
NSD1	Q96L73	RpoB	659918692	0.998211
VWF	P04275	PFCIRM129_08935	659918681	0.998211
ARID1A	O14497	NifJ1	659918622	0.998211
N4BP2	Q86UW6	NifJ1	659918622	0.998211
Q9UPS6	Q9UPS6	NifJ1	659918622	0.998211
RYR2	Q92736	OdhA	659918335	0.998211
MED12	Q93074	RpoB	659918692	0.998211
AKAP6	Q13023	NifJ2	659918797	0.998211
HUWE1	Q7Z6Z7	OdhA	659918335	0.998211
PCLO	Q9Y6V0	PFCIRM129_01355	659916957	0.998211
TET2	Q6N021	NifJ1	659918622	0.998211
WNK1	Q9H4A3	NifJ2	659918797	0.998208
KMT2D	O14686	Acn	659918109	0.998208
HERC2	O95714	NifJ2	659918797	0.998208
DNAH11	Q96DT5	NifJ1	659918622	0.998208
CNOT1	A5YKK6	RpoB	659918692	0.998208
PRR14L	Q5THK1	NifJ1	659918622	0.998208
SIPA1L1	O43166	NifJ1	659918622	0.998208
NSD1	Q96L73	RpoC	659918691	0.998208
UTRN	P46939	OdhA	659918335	0.998208
FBN1	P35555	AceE	659918245	0.998208
FBN1	P35555	RpoC	659918691	0.998208
LRRC37A	A6NMS7	NifJ2	659918797	0.998208
MYCBP2	O75592	Acn	659918109	0.998208
MYCBP2	O75592	GtfB	659918191	0.998208
PCLO	Q9Y6V0	Acn	659918109	0.998205
ANK3	Q12955	OdhA	659918335	0.998195
FSIP2	Q5CZC0	NifJ1	659918622	0.998195
MYCBP2	O75592	LacZ	659917113	0.998195
HIVEP1	P15822	AlaS	659918012	0.998195
ARHGAP32	A7KAX9	NifJ1	659918622	0.998195
RYR3	Q15413	NifJ1	659918622	0.998195
PCLO	Q9Y6V0	PFCIRM129_07050	659919024	0.998195
KMT2D	O14686	RpoB	659918692	0.998195
KMT2C	Q8NEZ4	PFCIRM129_09920	659917540	0.998192
C4B	P0C0L5	NifJ1	659918622	0.998192
CHD7	Q9P2D1	SecA	659918222	0.998192
DNAH7	Q8WXX0	NifJ1	659918622	0.998192
AHCTF1	Q8WYP5	NifJ1	659918622	0.998192
EIF4G3	O43432	NifJ1	659918622	0.998192
TNRC6A	Q8NDV7	PFCIRM129_09920	659917540	0.998192
SEC31A	O94979	AlaS	659918012	0.998192
STAB1	Q9NY15	PnpA	659917386	0.998192
KIAA1549L	Q6ZVL6	NifJ1	659918622	0.998192
ITGB4	P16144	OdhA	659918335	0.998192
MYO15A	Q9UKN7	NifJ2	659918797	0.998192
KMT2C	Q8NEZ4	PFCIRM129_02885	659918305	0.998192
BAG6	P46379	Acn	659918109	0.998192
WNK1	Q9H4A3	OdhA	659918335	0.998188
HIVEP1	P15822	PFCIRM129_02885	659918305	0.998188
STAB1	Q9NY15	GyrB2	659918140	0.998188
MDN1	Q9NU22	OdhA	659918335	0.998188
BIRC6	Q9NR09	OdhA	659918335	0.998188
BPTF	Q12830	RpoC	659918691	0.998188
CREBBP	Q92793	GtfB	659918191	0.998188
PCLO	Q9Y6V0	PFCIRM129_09920	659917540	0.998188
C4B	P0C0L4	NifJ1	659918622	0.998188
TNRC6A	Q8NDV7	CbiE	659919054	0.998188
SPEN	Q96T58	AceE	659918245	0.998188
HCFC1	P51610	NifJ2	659918797	0.998188
HIVEP1	P15822	NuoG	659918727	0.998185
HIVEP2	P31629	NifJ1	659918622	0.998179
SPEN	Q96T58	PFCIRM129_01355	659916957	0.998179
EP300	Q09472	NifJ2	659918797	0.998179
ANKRD17	O75179	NifJ2	659918797	0.998179
TASOR	Q9UK61	NifJ1	659918622	0.998179
BIRC6	Q9NR09	RpoC	659918691	0.998175
KMT2C	Q8NEZ4	GtfB	659918191	0.998175
CHD7	Q9P2D1	RpoB	659918692	0.998175
NSD1	Q96L73	OdhA	659918335	0.998175
NFKB1	P19838	AsnB	659917505	0.998172
KIAA2026	Q5HYC2	NifJ1	659918622	0.998172
EP300	Q09472	RpoB	659918692	0.998172
VWF	P04275	LacZ	659917113	0.998172
ZZEF1	O43149	NifJ1	659918622	0.998172
BAG6	P46379	PFCIRM129_02885	659918305	0.998172
ZFHX3	Q15911	PFCIRM129_07050	659919024	0.998168
ITGB4	P16144	NifJ2	659918797	0.998168
CNOT1	A5YKK6	RpoC	659918691	0.998168
NFKB1	P19838	PyrG	659918500	0.998168
MGA	Q8IWI9	SecA	659918222	0.998168
DNAH5	Q8TE73	NifJ1	659918622	0.998168
KMT2A	Q03164	PFCIRM129_09920	659917540	0.998168
CHD6	Q8TD26	SecA	659918222	0.998168
HERC1	Q15751	PFCIRM129_07050	659919024	0.998168
SETD2	Q9BYW2	NifJ1	659918622	0.998168
VPS13D	Q5THJ4	NifJ1	659918622	0.998165
SRRM2	Q9UQ35	RpoC	659918691	0.998165
TNRC6A	Q8NDV7	Mrc	659917127	0.998165
EP300	Q09472	OdhA	659918335	0.998165
WNK2	Q9Y3S1	OdhA	659918335	0.998165
MYCBP2	O75592	Mrc	659917127	0.998165
NAV2	Q8IVL1	NifJ1	659918622	0.998165
STAB1	Q9NY15	InlA	659917120	0.998165
HCFC1	P51610	OdhA	659918335	0.998165
NSD1	Q96L73	NifJ1	659918622	0.998162
DNAH3	Q8TD57	NifJ1	659918622	0.998162
ZFHX4	Q86UP3	PFCIRM129_07050	659919024	0.998162
COL6A3	P12111	NifJ1	659918622	0.998162
VCAN	P13611	NifJ1	659918622	0.998162
STARD9	Q9P2P6	AceE	659918245	0.998158
PRUNE2	Q8WUY3	NifJ1	659918622	0.998158
FBN1	P35555	NifJ2	659918797	0.998158
SETX	Q7Z333	NifJ1	659918622	0.998158
BIRC6	Q9NR09	NifJ2	659918797	0.998152
UBR4	Q5T4S7	OdhA	659918335	0.998148
BOD1L1	Q8NFC6	NifJ2	659918797	0.998148
CREBBP	Q92793	PFCIRM129_07050	659919024	0.998148
CUL9	Q8IWT3	NifJ1	659918622	0.998148
WDFY3	Q8IZQ1	NifJ1	659918622	0.998148
DNAH17	Q9UFH2	NifJ1	659918622	0.998148
PDZD2	O15018	NifJ1	659918622	0.998148
NCOR1	O75376	NifJ2	659918797	0.998148
COL12A1	Q99715	NifJ2	659918797	0.998148
NFKB1	P19838	ProS	659917374	0.998148
FRAS1	Q86XX4	NifJ1	659918622	0.998148
ASH1L	Q9NR48	NifJ2	659918797	0.998145
STARD9	Q9P2P6	PFCIRM129_09920	659917540	0.998145
KIF26B	Q2KJY2	NifJ1	659918622	0.998145
ANK2	Q01484	OdhA	659918335	0.998145
PKHD1L1	Q86WI1	NifJ1	659918622	0.998145
LRBA	P50851	NifJ2	659918797	0.998145
STAB1	Q9NY15	YdfJ	659917797	0.998141
AKAP13	Q12802	SecA	659918222	0.998138
PDE4DIP	Q5VU43	NifJ1	659918622	0.998138
MED12	Q93074	NifJ2	659918797	0.998134
TACC2	O95359	RpoB	659918692	0.998134
CREBBP	Q92793	RpoB	659918692	0.998131
BSN	Q9UPA5	OdhA	659918335	0.998131
UBR4	Q5T4S7	SecA	659918222	0.998131
KMT2C	Q8NEZ4	NuoG	659918727	0.998131
KMT2A	Q03164	RpoB	659918692	0.998131
VWF	P04275	PFCIRM129_10935	659918483	0.998131
SEC31A	O94979	PFCIRM129_09920	659917540	0.998131
PDE4DIP	Q5VU43	NifJ2	659918797	0.998131
MAP1A	P78559	NifJ2	659918797	0.998131
TJP1	Q07157	NifJ1	659918622	0.998127
HERC1	Q15751	AceE	659918245	0.998127
CHD9	Q3L8U1	NifJ2	659918797	0.998127
ANKHD1	Q8IWZ3	NifJ1	659918622	0.998127
ANKRD11	Q6UB99	NifJ1	659918622	0.998127
TNRC6A	Q8NDV7	PFCIRM129_01355	659916957	0.998127
BPTF	Q12830	OdhA	659918335	0.998127
PCLO	Q9Y6V0	AceE	659918245	0.998127
CREBBP	Q92793	RpoC	659918691	0.998124
EP400	Q96L91	NifJ2	659918797	0.998124
CHD6	Q8TD26	OdhA	659918335	0.998124
KMT2C	Q8NEZ4	AlaS	659918012	0.998124
NCOR1	O75376	NifJ1	659918622	0.998124
MYCBP2	O75592	PFCIRM129_01355	659916957	0.998124
VPS13C	Q709C8	NifJ1	659918622	0.998124
CEP192	Q8TEP8	NifJ1	659918622	0.998124
NSD1	Q96L73	PFCIRM129_07050	659919024	0.998124
ZFHX3	Q15911	RpoC	659918691	0.998124
AKAP13	Q12802	AceE	659918245	0.998124
HYDIN	Q4G0P3	NifJ1	659918622	0.998124
DYNC2H1	Q8NCM8	NifJ1	659918622	0.99812
REV3L	O60673	NifJ1	659918622	0.99812
TNRC6A	Q8NDV7	PFCIRM129_08935	659918681	0.99812
TNRC6A	Q8NDV7	AlaS	659918012	0.99812
LAMA3	Q16787	NifJ2	659918797	0.99812
CNOT1	A5YKK6	OdhA	659918335	0.998117
KMT2E	Q8IZD2	NifJ2	659918797	0.998117
TLN1	Q9Y490	NifJ1	659918622	0.998117
KMT2D	O14686	OdhA	659918335	0.998113
KMT2A	Q03164	SecA	659918222	0.998113
FBN1	P35555	OdhA	659918335	0.998113
RNF213	Q63HN8	NifJ1	659918622	0.998113
ZNF318	Q5VUA4	NifJ2	659918797	0.998113
KMT2C	Q8NEZ4	RpoB	659918692	0.998113
DPYD	Q12882	RpoB	659918692	0.99811
STAB1	Q9NY15	OppD	659918912	0.99811
HERC1	Q15751	OdhA	659918335	0.99811
ZFHX4	Q86UP3	SecA	659918222	0.99811
MGA	Q8IWI9	NifJ1	659918622	0.99811
LAMA2	P24043	NifJ1	659918622	0.99811
HIVEP1	P15822	SecA	659918222	0.998106
VWF	P04275	CbiE	659919054	0.998106
LAMA5	O15230	NifJ1	659918622	0.998106
STAB1	Q9NY15	ThrS	659918097	0.998106
ZFHX3	Q15911	NifJ2	659918797	0.998106
HIVEP1	P15822	RpoB	659918692	0.998106
BIRC6	Q9NR09	NifJ1	659918622	0.998102
HIVEP1	P15822	PFCIRM129_07050	659919024	0.998099
ZFHX4	Q86UP3	NifJ2	659918797	0.998099
STAB1	Q9NY15	SdhA	659918267	0.998099
RYR1	P21817	NifJ2	659918797	0.998099
UTRN	P46939	NifJ1	659918622	0.998099
NFKB1	P19838	FtsI	659917360	0.998099
DNAH2	Q9P225	NifJ1	659918622	0.998095
LAMA5	O15230	NifJ2	659918797	0.998092
CHD6	Q8TD26	RpoB	659918692	0.998092
UBR4	Q5T4S7	NifJ2	659918797	0.998092
KMT2A	Q03164	OdhA	659918335	0.998092
VWF	P04275	Phk	659917936	0.998092
TACC2	O95359	NifJ2	659918797	0.998092
POGZ	Q7Z3K3	OdhA	659918335	0.998092
COL12A1	Q99715	NifJ1	659918622	0.998092
ANK2	Q01484	SecA	659918222	0.998092
HUWE1	Q7Z6Z7	NifJ2	659918797	0.998092
Q9Y4D8	Q9Y4D8	NifJ1	659918622	0.998092
LRBA	P50851	NifJ1	659918622	0.998092
PCLO	Q9Y6V0	SecA	659918222	0.998088
KMT2C	Q8NEZ4	RpoC	659918691	0.998088
STAB1	Q9NY15	SdhA3	659919142	0.998088
ANK2	Q01484	NifJ2	659918797	0.998088
STAB1	Q9NY15	NirA2	659916787	0.998088
CHD9	Q3L8U1	NifJ1	659918622	0.998088
STAB1	Q9NY15	LacZ	659917113	0.998084
AKAP13	Q12802	OdhA	659918335	0.998084
PCLO	Q9Y6V0	RpoB	659918692	0.998084
USF3	Q68DE3	NifJ1	659918622	0.998081
NCOR2	Q9Y618	NifJ1	659918622	0.998077
CHD7	Q9P2D1	OdhA	659918335	0.998077
ALKKUCS	Q2LD37	NifJ1	659918622	0.998077
SPEN	Q96T58	RpoB	659918692	0.998073
DNAH1	Q9P2D7	NifJ1	659918622	0.998073
VWF	P04275	PFCIRM129_02885	659918305	0.998073
ZFHX4	Q86UP3	OdhA	659918335	0.998073
PRRC2B	Q5JSZ5	NifJ1	659918622	0.998073
CREBBP	Q92793	SecA	659918222	0.998073
BOD1L1	Q8NFC6	NifJ1	659918622	0.998073
JMJD1C	Q15652	NifJ1	659918622	0.998073
NSD1	Q96L73	SecA	659918222	0.998073
CREBBP	Q92793	OdhA	659918335	0.998073
SPEN	Q96T58	SecA	659918222	0.998073
TNRC6A	Q8NDV7	Acn	659918109	0.998073
RYR2	Q92736	NifJ1	659918622	0.998073
TACC2	O95359	OdhA	659918335	0.998073
HIVEP1	P15822	AceE	659918245	0.998073
MYCBP2	O75592	NuoG	659918727	0.998073
ZNF292	O60281	NifJ1	659918622	0.998073
DNAH9	Q9NYC9	NifJ1	659918622	0.998062
LAMA3	Q16787	NifJ1	659918622	0.998062
ZFHX3	Q15911	NifJ1	659918622	0.998062
STARD9	Q9P2P6	RpoB	659918692	0.998062
ASH1L	Q9NR48	NifJ1	659918622	0.998062
STARD9	Q9P2P6	RpoC	659918691	0.998062
CNOT1	A5YKK6	NifJ2	659918797	0.998062
STAB1	Q9NY15	UvrB	659917335	0.998062
BPTF	Q12830	NifJ2	659918797	0.998062
NBEA	Q8NFP9	NifJ1	659918622	0.998062
VWF	P04275	Acn	659918109	0.998062
MGA	Q8IWI9	NifJ2	659918797	0.998062
STAB1	Q9NY15	MutB	659919058	0.998062
ZFHX3	Q15911	SecA	659918222	0.998062
TASOR2	Q5VWN6	NifJ1	659918622	0.998062
SPEN	Q96T58	RpoC	659918691	0.998054
DPYD	Q12882	RpoC	659918691	0.998054
CRYBG3	Q68DQ2	NifJ1	659918622	0.998054
VWF	P04275	RpoB	659918692	0.998054
HIVEP1	P15822	GtfB	659918191	0.998054
VWF	P04275	AlaS	659918012	0.998054
KMT2C	Q8NEZ4	SecA	659918222	0.998051
SRRM2	Q9UQ35	OdhA	659918335	0.998047
CHD8	Q9HCK8	NifJ1	659918622	0.998047
KMT2C	Q8NEZ4	PFCIRM129_07050	659919024	0.998047
HERC1	Q15751	NifJ2	659918797	0.998035
ANK3	Q12955	NifJ1	659918622	0.998031
MDN1	Q9NU22	NifJ1	659918622	0.998031
STARD9	Q9P2P6	NifJ2	659918797	0.998024
HIVEP1	P15822	NifJ2	659918797	0.99802
AKAP13	Q12802	NifJ2	659918797	0.99802
HUWE1	Q7Z6Z7	NifJ1	659918622	0.99802
HIVEP1	P15822	RpoC	659918691	0.99802
MYCBP2	O75592	PFCIRM129_07050	659919024	0.99802
MBD5	Q9P267	NifJ2	659918797	0.99802
KMT2A	Q03164	NifJ1	659918622	0.99802
KMT2A	Q03164	NifJ2	659918797	0.99802
SPEN	Q96T58	NifJ2	659918797	0.99802
VWF	P04275	Mrc	659917127	0.99802
SPEN	Q96T58	OdhA	659918335	0.99802
CHD6	Q8TD26	NifJ2	659918797	0.99802
ANK2	Q01484	NifJ1	659918622	0.998004
CHD7	Q9P2D1	NifJ2	659918797	0.997996
UBR4	Q5T4S7	NifJ1	659918622	0.997992
STAB1	Q9NY15	GtfA	659918188	0.997992
STAB1	Q9NY15	HelD	659917247	0.997992
NCOA3	Q9Y6Q9	PFCIRM129_01355	659916957	0.996875
UBR4	Q5T4S7	AceE	659918245	0.996875
LAMA5	O15230	RpoB	659918692	0.996875
MYCBP2	O75592	HelD	659917247	0.996875
NCOA3	Q9Y6Q9	Acn	659918109	0.996875
ARHGAP32	A7KAX9	NifJ2	659918797	0.996875
TTN	Q8WZ42	PFCIRM129_07050	659919024	0.996875
WNK3	Q9BYP7	RpoB	659918692	0.996875
STARD9	Q9P2P6	NrdJ	659917943	0.996875
TRIP12	Q14669	NifJ1	659918622	0.996875
WNK2	Q9Y3S1	SecA	659918222	0.996875
DYNC2H1	Q8NCM8	PFCIRM129_07050	659919024	0.996875
POGZ	Q7Z3K3	LacZ	659917113	0.996875
RTTN	Q86VV8	NifJ1	659918622	0.996875
MAGI3	Q5TCQ9	NifJ1	659918622	0.996875
KIF21A	Q7Z4S6	NifJ1	659918622	0.996875
TPP1	O14773	OdhA	659918335	0.996875
SEC31A	O94979	PFCIRM129_08935	659918681	0.996875
HUWE1	Q7Z6Z7	Phk	659917936	0.996875
EP400	Q96L91	PFCIRM129_09920	659917540	0.996875
CPLANE1	Q9H799	NifJ2	659918797	0.996875
TTN	Q8WZ42	PFCIRM129_02885	659918305	0.996875
TAF1	P21675	NifJ1	659918622	0.996875
TTN	Q8WZ42	AceE	659918245	0.996875
ARID2	Q68CP9	RpoB	659918692	0.996875
MED12	Q93074	Acn	659918109	0.996875
PDZD2	O15018	NifJ2	659918797	0.996875
ITGB4	P16144	PFCIRM129_07050	659919024	0.996875
CMYA5	Q8N3K9	SecA	659918222	0.996875
HIVEP1	P15822	GlgP	659917868	0.996875
SVEP1	Q4LDE5	LacZ	659917113	0.99687
WNK2	Q9Y3S1	RpoC	659918691	0.99687
DNAH14	Q0VDD8	OdhA	659918335	0.99687
PTPN13	Q12923	PFCIRM129_02885	659918305	0.996865
BOD1L1	Q8NFC6	PFCIRM129_02885	659918305	0.996865
SYNE1	Q8NF91	NifJ2	659918797	0.996865
ARHGEF12	Q9NZN5	NifJ2	659918797	0.996865
FUBP1	Q96AE4	NifJ2	659918797	0.996865
ZNF462	Q96JM2	OdhA	659918335	0.996865
KMT2C	Q8NEZ4	SdhA3	659919142	0.996865
TTN	Q8WZ42	RpoC	659918691	0.996865
EP400	Q96L91	RpoB	659918692	0.996865
MAGI3	Q5TCQ9	NifJ2	659918797	0.996865
EPS15	P42566	NifJ1	659918622	0.996865
TET1	Q8NFU7	OdhA	659918335	0.996865
EP400	Q96L91	RpoC	659918691	0.996865
DST	Q03001	RpoB	659918692	0.996865
NCOA2	Q15596	OdhA	659918335	0.996865
TASOR	Q9UK61	SecA	659918222	0.996865
RABGAP1	Q9Y3P9	NifJ1	659918622	0.996865
FAT4	Q6V0I7	NifJ1	659918622	0.996865
CNOT1	A5YKK6	Acn	659918109	0.996865
HCFC1	P51610	RpoB	659918692	0.996865
NBEAL2	Q6ZNJ1	NifJ1	659918622	0.996865
ALPK2	Q86TB3	RpoB	659918692	0.996865
DNAH2	Q9P225	OdhA	659918335	0.996865
PKHD1	P08F94	AceE	659918245	0.996865
UBR5	O95071	NifJ2	659918797	0.996865
TTN	Q8WZ42	SecA	659918222	0.996865
NBEAL1	Q6ZS30	NifJ1	659918622	0.996865
STAB1	Q9NY15	AspS	659918015	0.996865
ANK2	Q01484	Phk	659917936	0.996865
MED12	Q93074	PFCIRM129_07050	659919024	0.996865
WNK2	Q9Y3S1	AceE	659918245	0.996865
HMCN1	Q96RW7	PFCIRM129_02885	659918305	0.996865
MDN1	Q9NU22	PFCIRM129_09920	659917540	0.996865
FLNB	O75369	NifJ1	659918622	0.996865
EP400	Q96L91	SecA	659918222	0.996865
WNK1	Q9H4A3	SecA	659918222	0.996865
CD74	P04233	PFCIRM129_01355	659916957	0.996865
VPS13C	Q709C8	PFCIRM129_01355	659916957	0.996865
VPS13C	Q709C8	PFCIRM129_02885	659918305	0.996865
ADGRG4	Q8IZF6	NifJ2	659918797	0.996865
VWF	P04275	PonA	659917443	0.996865
NCOA3	Q9Y6Q9	PFCIRM129_02885	659918305	0.996865
NCOR1	O75376	RpoB	659918692	0.996865
MYO18B	Q8IUG5	NifJ2	659918797	0.996865
FAM120A	Q9NZB2	NifJ1	659918622	0.996865
BPTF	Q12830	AlaS	659918012	0.996865
VWF	P04275	GyrB2	659918140	0.996865
NCOA3	Q9Y6Q9	AlaS	659918012	0.996865
Q9Y4D8	Q9Y4D8	AceE	659918245	0.996865
MIA3	Q5JRA6	PFCIRM129_07050	659919024	0.996865
TCF20	Q9UGU0	OdhA	659918335	0.996865
PTPN13	Q12923	RpoC	659918691	0.996865
BPTF	Q12830	Acn	659918109	0.996865
NAV3	Q8IVL0	NifJ2	659918797	0.996865
ZFHX4	Q86UP3	GtfB	659918191	0.996865
UTRN	P46939	Phk	659917936	0.996865
PRUNE2	Q8WUY3	RpoB	659918692	0.996865
HYDIN	Q4G0P3	CarB	659918003	0.996865
GREB1	Q4ZG55	NifJ1	659918622	0.996865
SETX	Q7Z333	OdhA	659918335	0.996865
DNAH1	Q9P2D7	PFCIRM129_07050	659919024	0.996865
TNRC6C	Q9HCJ0	NifJ2	659918797	0.996865
AFF1	P51825	NifJ1	659918622	0.996865
ALKKUCS	Q2LD37	AlaS	659918012	0.996865
NSD1	Q96L73	Mrc	659917127	0.996865
RYR2	Q92736	CarB	659918003	0.996865
FRAS1	Q86XX4	CarB	659918003	0.996865
PKHD1L1	Q86WI1	OdhA	659918335	0.996865
SMG7	Q92540	NifJ1	659918622	0.996865
MED12	Q93074	NuoG	659918727	0.996865
MAGI1	Q96QZ7	NifJ1	659918622	0.996865
HUWE1	Q7Z6Z7	AceE	659918245	0.996865
SRRM2	Q9UQ35	PFCIRM129_02885	659918305	0.996865
DYNC2H1	Q8NCM8	OdhA	659918335	0.996865
BAG6	P46379	ThrS	659918097	0.996865
NCOA3	Q9Y6Q9	PFCIRM129_09920	659917540	0.996865
DLG5	Q8TDM6	RpoB	659918692	0.996865
RYR3	Q15413	NifJ2	659918797	0.996865
CAMTA1	Q9Y6Y1	NifJ1	659918622	0.996865
CEP295	Q9C0D2	NifJ1	659918622	0.996865
FBN1	P35555	NuoG	659918727	0.996865
MED13L	Q71F56	OdhA	659918335	0.996865
MED12L	Q86YW9	RpoB	659918692	0.996865
PHLDB2	Q86SQ0	NifJ1	659918622	0.996865
UNC79	Q9P2D8	NifJ1	659918622	0.996865
VPS13B	Q7Z7G8	OdhA	659918335	0.99686
PRRC2C	Q9Y520	GtfB	659918191	0.99686
KMT2E	Q8IZD2	AlaS	659918012	0.99686
MED12	Q93074	PFCIRM129_02885	659918305	0.99686
SOGA1	O94964	NifJ1	659918622	0.99686
SPG11	Q96JI7	NifJ1	659918622	0.99686
HCFC1	P51610	RpoC	659918691	0.99686
HMCN1	Q96RW7	Acn	659918109	0.99686
BPTF	Q12830	CarB	659918003	0.99686
BPTF	Q12830	PFCIRM129_07050	659919024	0.99686
WNK2	Q9Y3S1	Acn	659918109	0.99686
EP300	Q09472	PFCIRM129_02885	659918305	0.99686
DYSF	O75923	NifJ1	659918622	0.99686
MYO15A	Q9UKN7	AceE	659918245	0.99686
LRP2	P98164	NifJ2	659918797	0.99686
REV3L	O60673	RpoC	659918691	0.99686
NHS	Q6T4R5	NifJ1	659918622	0.99686
PARD3	Q8TEW0	NifJ1	659918622	0.99686
MYCBP2	O75592	SdhA	659918267	0.99686
COL11A1	P12107	NifJ1	659918622	0.99686
P01871	P01871	RpoC	659918691	0.99686
DSCAML1	Q8TD84	NifJ2	659918797	0.99686
SETBP1	Q9Y6X0	NifJ1	659918622	0.99686
CHD3	Q12873	NifJ1	659918622	0.99686
CDK12	Q9NYV4	NifJ1	659918622	0.99686
PLXNB1	O43157	NifJ2	659918797	0.99686
COL12A1	Q99715	SecA	659918222	0.99686
BIRC6	Q9NR09	PFCIRM129_07050	659919024	0.99686
DNAH9	Q9NYC9	RpoC	659918691	0.99686
MACF1	Q9UPN3	RpoB	659918692	0.996855
KMT2D	O14686	Mrc	659917127	0.996855
LTBP4	Q8N2S1	AceE	659918245	0.996855
PCM1	Q15154	RpoB	659918692	0.996855
NAV2	Q8IVL1	PFCIRM129_07050	659919024	0.996855
ANK2	Q01484	MutB	659919058	0.996855
PRRC2C	Q9Y520	AlaS	659918012	0.996855
KMT2A	Q03164	Phk	659917936	0.996855
CMYA5	Q8N3K9	PFCIRM129_01355	659916957	0.996855
KIF13B	Q9NQT8	OdhA	659918335	0.996855
ZHX2	Q9Y6X8	SecA	659918222	0.996855
MBD5	Q9P267	AlaS	659918012	0.996855
FRAS1	Q86XX4	PFCIRM129_09920	659917540	0.996855
WNK1	Q9H4A3	PFCIRM129_07050	659919024	0.996855
SEC16A	O15027	NifJ2	659918797	0.996855
ADGRG4	Q8IZF6	OdhA	659918335	0.996855
ITGB4	P16144	PFCIRM129_09920	659917540	0.996855
DNAH7	Q8WXX0	OdhA	659918335	0.996855
BIRC6	Q9NR09	NrdJ	659917943	0.996855
WNK1	Q9H4A3	AceE	659918245	0.996855
COL5A1	P20908	NifJ1	659918622	0.996855
CHD7	Q9P2D1	AlaS	659918012	0.996855
VPS13B	Q7Z7G8	PFCIRM129_09920	659917540	0.996855
LCOR	Q96JN0	NifJ1	659918622	0.996855
TNRC6A	Q8NDV7	GlgP	659917868	0.996855
TNRC6A	Q8NDV7	PnpA	659917386	0.996855
KMT2E	Q8IZD2	GtfB	659918191	0.996855
SYNE2	Q8WXH0	NifJ2	659918797	0.996855
RYR2	Q92736	AceE	659918245	0.996855
SEC31A	O94979	RpoC	659918691	0.996855
MAP2	P11137	NifJ1	659918622	0.996855
TTN	Q8WZ42	OdhA	659918335	0.996855
MYO15A	Q9UKN7	SecA	659918222	0.996855
KMT2C	Q8NEZ4	PFCIRM129_10935	659918483	0.996855
MYCBP2	O75592	UvrB	659917335	0.996855
MIA3	Q5JRA6	SecA	659918222	0.996855
KIF13A	Q9H1H9	NifJ1	659918622	0.996855
MYCBP2	O75592	SdhA3	659919142	0.996855
RNF213	Q63HN8	RpoB	659918692	0.996855
RYR3	Q15413	RpoB	659918692	0.996855
TP53BP1	Q12888	NifJ1	659918622	0.996855
NCOA3	Q9Y6Q9	PFCIRM129_08935	659918681	0.996855
ZNF831	Q5JPB2	NifJ1	659918622	0.996855
TTN	Q8WZ42	Phk	659917936	0.996855
SYNE1	Q8NF91	OdhA	659918335	0.996855
ALKKUCS	Q2LD37	CarB	659918003	0.996855
NCOA3	Q9Y6Q9	NuoG	659918727	0.996855
FBN1	P35555	PFCIRM129_02885	659918305	0.996855
DST	Q03001	CarB	659918003	0.996855
NFKB1	P19838	PFCIRM129_07105	659919035	0.996855
PRRC2C	Q9Y520	Phk	659917936	0.996855
NFKB1	P19838	Rnj	659919164	0.996855
CREBBP	Q92793	CarB	659918003	0.996855
BAZ2B	Q9UIF8	RpoB	659918692	0.996855
BSN	Q9UPA5	Acn	659918109	0.996855
KMT2E	Q8IZD2	PFCIRM129_02885	659918305	0.996855
ARID1A	O14497	OdhA	659918335	0.996855
UBR4	Q5T4S7	AlaS	659918012	0.996855
COL6A3	P12111	PFCIRM129_09920	659917540	0.996855
RESF1	Q9HCM1	PFCIRM129_09920	659917540	0.996855
CEP192	Q8TEP8	RpoC	659918691	0.996855
USP36	Q9P275	NifJ1	659918622	0.996855
ALMS1	Q8TCU4	OdhA	659918335	0.996855
RGPD1	P0DJD0	NifJ1	659918622	0.996855
HIVEP1	P15822	ThrS	659918097	0.996855
ALKKUCS	Q2LD37	PFCIRM129_02885	659918305	0.996855
DNAH3	Q8TD57	NifJ2	659918797	0.996855
BCOR	Q6W2J9	OdhA	659918335	0.996855
BAZ2A	Q9UIF9	NifJ2	659918797	0.996855
BAZ2B	Q9UIF8	NifJ2	659918797	0.996855
ZFYVE26	Q68DK2	NifJ1	659918622	0.996855
CASKIN1	Q8WXD9	NifJ1	659918622	0.996855
NIPBL	Q6KC79	OdhA	659918335	0.996855
CELSR3	Q9NYQ7	NifJ2	659918797	0.996855
VCPIP1	Q96JH7	NifJ1	659918622	0.996855
Q9Y4D8	Q9Y4D8	PFCIRM129_09920	659917540	0.996855
CNOT1	A5YKK6	PFCIRM129_02885	659918305	0.996855
NCOR1	O75376	PFCIRM129_07050	659919024	0.996855
NFAT5	O94916	NifJ2	659918797	0.996855
NFKB1	P19838	Ffh	659919150	0.996855
KMT2E	Q8IZD2	Acn	659918109	0.99685
CDC42BPA	Q5VT25	NifJ1	659918622	0.99685
PRRC2C	Q9Y520	PFCIRM129_08935	659918681	0.99685
PCLO	Q9Y6V0	Mrc	659917127	0.99685
CHD6	Q8TD26	Acn	659918109	0.99685
CAD	P27708	NifJ1	659918622	0.99685
USP34	Q70CQ2	OdhA	659918335	0.996845
MARF1	Q9Y4F3	NifJ1	659918622	0.996845
NHSL1	Q5SYE7	NifJ2	659918797	0.996845
SYNPO2	Q9UMS6	NifJ1	659918622	0.996845
AFDN	P55196	OdhA	659918335	0.996845
RESF1	Q9HCM1	RpoB	659918692	0.99684
CREBBP	Q92793	PFCIRM129_08935	659918681	0.99684
RESF1	Q9HCM1	AceE	659918245	0.99684
ARHGAP21	Q5T5U3	NifJ1	659918622	0.99684
HCFC1	P51610	AceE	659918245	0.99684
MBNL1	Q9NR56	NifJ1	659918622	0.99684
AKAP13	Q12802	Phk	659917936	0.99684
NIPBL	Q6KC79	NifJ2	659918797	0.99684
TNS3	Q68CZ2	NifJ1	659918622	0.99684
P01871	P01871	RpoB	659918692	0.99684
SRRM2	Q9UQ35	AlaS	659918012	0.99684
RNF213	Q63HN8	PFCIRM129_07050	659919024	0.99684
KMT2C	Q8NEZ4	GlgP	659917868	0.99684
ZHX2	Q9Y6X8	PFCIRM129_07050	659919024	0.99684
SPEN	Q96T58	CarB	659918003	0.99684
MYO18A	Q92614	NifJ2	659918797	0.99684
RNF213	Q63HN8	PFCIRM129_09920	659917540	0.99684
ZNF292	O60281	NifJ2	659918797	0.99684
ANK3	Q12955	PFCIRM129_08935	659918681	0.99684
FRY	Q5TBA9	NifJ1	659918622	0.99684
PHF3	Q92576	NifJ2	659918797	0.99684
LAMA3	Q16787	AceE	659918245	0.99684
ANK2	Q01484	Acn	659918109	0.99684
ANKRD17	O75179	OdhA	659918335	0.99684
FAT1	Q14517	NifJ1	659918622	0.99684
STAB2	Q8WWQ8	NifJ1	659918622	0.99684
MAP3K4	Q9Y6R4	NifJ1	659918622	0.99684
ZNF518A	Q6AHZ1	NifJ2	659918797	0.99684
NSD1	Q96L73	PFCIRM129_09920	659917540	0.99684
RYR1	P21817	PFCIRM129_07050	659919024	0.99684
MED13	Q9UHV7	PFCIRM129_07050	659919024	0.996835
LRP2	P98164	NifJ1	659918622	0.996835
PKD1L1	Q8TDX9	NifJ2	659918797	0.996835
COL12A1	Q99715	AceE	659918245	0.996835
MDN1	Q9NU22	NuoG	659918727	0.996835
PKM	P14618	RpoC	659918691	0.996835
DNAH9	Q9NYC9	SecA	659918222	0.996835
XRN1	Q8IZH2	NifJ2	659918797	0.996835
SPEN	Q96T58	NuoG	659918727	0.996835
CNOT1	A5YKK6	PFCIRM129_01355	659916957	0.996835
MGA	Q8IWI9	AlaS	659918012	0.996835
PLXNB2	O15031	NifJ1	659918622	0.996835
COL6A3	P12111	RpoC	659918691	0.996835
PTPN13	Q12923	RpoB	659918692	0.996835
XRN1	Q8IZH2	OdhA	659918335	0.996835
CHD8	Q9HCK8	Acn	659918109	0.996835
CHD6	Q8TD26	PFCIRM129_08935	659918681	0.996835
SRRM2	Q9UQ35	Acn	659918109	0.996835
USP9X	Q93008	NifJ1	659918622	0.996835
CMYA5	Q8N3K9	PFCIRM129_09920	659917540	0.996835
PTPN13	Q12923	PFCIRM129_09920	659917540	0.996835
GON4L	Q3T8J9	PFCIRM129_07050	659919024	0.996835
R3HDM1	Q15032	NifJ1	659918622	0.99683
NFAT5	O94916	NifJ1	659918622	0.99683
AKAP9	Q99996	NifJ2	659918797	0.99683
MYLK	Q15746	RpoB	659918692	0.99683
KMT2E	Q8IZD2	RpoC	659918691	0.99683
ETL4	Q5T5P2	RpoB	659918692	0.99683
BMP2K	Q9NSY1	NifJ1	659918622	0.99683
DMXL2	Q8TDJ6	NifJ2	659918797	0.99683
STAT6	P42226	AceE	659918245	0.99683
MDN1	Q9NU22	PFCIRM129_02885	659918305	0.99683
PIKFYVE	Q9Y2I7	NifJ1	659918622	0.99683
TNS1	Q9HBL0	NifJ1	659918622	0.99683
ASXL3	Q9C0F0	OdhA	659918335	0.99683
REV3L	O60673	PFCIRM129_07050	659919024	0.99683
ANK3	Q12955	Acn	659918109	0.996825
PARD3B	Q8TEW8	NifJ1	659918622	0.996825
AKAP13	Q12802	NrdJ	659917943	0.996825
HERC1	Q15751	GtfB	659918191	0.996825
DPYD	Q12882	Phk	659917936	0.996825
RYR3	Q15413	PFCIRM129_01355	659916957	0.99682
CHD6	Q8TD26	Phk	659917936	0.99682
TXNDC11	Q6PKC3	RpoB	659918692	0.99682
BPTF	Q12830	PFCIRM129_01355	659916957	0.99682
CUX2	O14529	NifJ1	659918622	0.99682
UTRN	P46939	AceE	659918245	0.99682
DCAF1	Q9Y4B6	NifJ1	659918622	0.99682
SMG1	Q96Q15	SecA	659918222	0.99682
NRK	Q7Z2Y5	NifJ1	659918622	0.99682
FAT2	Q9NYQ8	NifJ1	659918622	0.99682
C4B	P0C0L4	NifJ2	659918797	0.99682
UBAP2L	Q14157	NifJ1	659918622	0.99682
ZFHX4	Q86UP3	Phk	659917936	0.99682
REV3L	O60673	PFCIRM129_02885	659918305	0.99682
KAT6A	Q92794	NifJ2	659918797	0.99682
DOCK11	Q5JSL3	NifJ1	659918622	0.99682
PPRC1	Q5VV67	NifJ1	659918622	0.99682
TP53BP1	Q12888	NifJ2	659918797	0.99682
PER2	O15055	NifJ2	659918797	0.99682
PRRC2C	Q9Y520	PFCIRM129_02885	659918305	0.99682
BSN	Q9UPA5	PFCIRM129_07050	659919024	0.99682
Q9Y4D8	Q9Y4D8	RpoC	659918691	0.99682
MDN1	Q9NU22	CarB	659918003	0.99682
ARID2	Q68CP9	NifJ2	659918797	0.99682
AMBRA1	Q9C0C7	NifJ1	659918622	0.99682
COL1A1	P02452	RpoB	659918692	0.99682
AKAP13	Q12802	Acn	659918109	0.99682
LAMA3	Q16787	RpoC	659918691	0.99682
VPS13D	Q5THJ4	PFCIRM129_01355	659916957	0.99682
KMT2D	O14686	PFCIRM129_10935	659918483	0.99682
NSD1	Q96L73	CarB	659918003	0.99682
Q9BXT5	Q9BXT5	NifJ2	659918797	0.99682
MACF1	Q9UPN3	OdhA	659918335	0.99682
ANK2	Q01484	NrdJ	659917943	0.99682
SHANK2	Q9UPX8	NifJ2	659918797	0.99682
RYR1	P21817	PFCIRM129_09920	659917540	0.99682
SMCHD1	A6NHR9	NifJ1	659918622	0.99682
TACC2	O95359	PFCIRM129_07050	659919024	0.99682
Q9Y4D8	Q9Y4D8	RpoB	659918692	0.99682
MYCBP2	O75592	PonA	659917443	0.99682
EP400	Q96L91	PFCIRM129_02885	659918305	0.99682
LRBA	P50851	PFCIRM129_09920	659917540	0.99682
TRPC1	P48995	RpoB	659918692	0.99682
COL12A1	Q99715	RpoB	659918692	0.99682
CREBBP	Q92793	AlaS	659918012	0.99682
TPR	P12270	NifJ1	659918622	0.99682
TTN	Q8WZ42	CarB	659918003	0.99682
COL3A1	P02461	RpoB	659918692	0.99682
ALPK3	Q96L96	NifJ1	659918622	0.99682
MYLK	Q15746	OdhA	659918335	0.99682
N4BP2	Q86UW6	NifJ2	659918797	0.99682
KALRN	O60229	NifJ1	659918622	0.99682
HYDIN	Q4G0P3	SecA	659918222	0.99682
VPS13C	Q709C8	PFCIRM129_07050	659919024	0.99682
COL3A1	P02461	OdhA	659918335	0.99682
VPS13C	Q709C8	SecA	659918222	0.99682
MBD5	Q9P267	Acn	659918109	0.99682
DOCK9	Q9BZ29	NifJ1	659918622	0.99682
PRRC2C	Q9Y520	AceE	659918245	0.99682
DZIP3	Q86Y13	NifJ1	659918622	0.99682
ALKKUCS	Q2LD37	PFCIRM129_01355	659916957	0.99682
NFKB1	P19838	HrdB	659917970	0.99682
JMJD1C	Q15652	PFCIRM129_09920	659917540	0.99682
RYR1	P21817	PFCIRM129_01355	659916957	0.99682
ALKKUCS	Q2LD37	PFCIRM129_07050	659919024	0.99682
CKAP5	Q14008	NifJ1	659918622	0.99682
R3HDM2	Q9Y2K5	NifJ1	659918622	0.99682
SDK1	Q7Z5N4	NifJ1	659918622	0.99682
RGPD2	P0DJD1	NifJ1	659918622	0.99682
AFDN	P55196	NifJ2	659918797	0.99682
PKM	P14618	RpoB	659918692	0.99682
RYR2	Q92736	PFCIRM129_07050	659919024	0.99682
NFKB1	P19838	PFCIRM129_07085	659919031	0.99682
Q7Z2Y8	Q7Z2Y8	NifJ1	659918622	0.99682
MGAM2	Q2M2H8	NifJ1	659918622	0.996815
NFKB1	P19838	NuoD	659918730	0.996815
NAV2	Q8IVL1	SecA	659918222	0.99681
USF3	Q68DE3	PFCIRM129_09920	659917540	0.99681
EPB41L2	O43491	NifJ2	659918797	0.99681
ARID1B	Q8NFD5	NifJ2	659918797	0.99681
ZNF318	Q5VUA4	PFCIRM129_09920	659917540	0.99681
FMN1	Q68DA7	NifJ1	659918622	0.99681
CAMSAP2	Q08AD1	NifJ1	659918622	0.99681
DPYD	Q12882	PFCIRM129_02885	659918305	0.99681
CDC42BPB	Q9Y5S2	NifJ1	659918622	0.99681
TP53BP2	Q13625	NifJ1	659918622	0.99681
FBN1	P35555	PFCIRM129_01355	659916957	0.99681
FAM193A	P78312	NifJ1	659918622	0.99681
STAB1	Q9NY15	GlgX	659919098	0.99681
BDP1	A6H8Y1	NifJ1	659918622	0.99681
USH2A	O75445	NifJ2	659918797	0.99681
COL12A1	Q99715	PFCIRM129_09920	659917540	0.99681
LAMA3	Q16787	Acn	659918109	0.99681
CHD8	Q9HCK8	AceE	659918245	0.99681
CPLANE1	Q9H799	OdhA	659918335	0.99681
ARHGEF11	O15085	NifJ1	659918622	0.996805
LENG8	Q96PV6	NifJ1	659918622	0.996805
WNK1	Q9H4A3	PFCIRM129_09920	659917540	0.996805
DMD	P11532	NifJ2	659918797	0.996805
ZSWIM8	A7E2V4	NifJ1	659918622	0.996805
HUWE1	Q7Z6Z7	PFCIRM129_02885	659918305	0.996805
UBR4	Q5T4S7	Acn	659918109	0.996805
CREBBP	Q92793	Phk	659917936	0.996805
Q9Y4D8	Q9Y4D8	PFCIRM129_07050	659919024	0.996805
AKAP13	Q12802	AlaS	659918012	0.996805
MGA	Q8IWI9	CarB	659918003	0.996805
DYNC2H1	Q8NCM8	SecA	659918222	0.996805
AP1B1	Q10567	NifJ2	659918797	0.996805
UTRN	P46939	PFCIRM129_02885	659918305	0.996805
USP54	Q70EL1	NifJ1	659918622	0.996805
PLCH1	Q4KWH8	NifJ1	659918622	0.996805
ANKRD17	O75179	PFCIRM129_09920	659917540	0.996805
RYR1	P21817	CarB	659918003	0.996805
ARID1A	O14497	RpoB	659918692	0.996805
SMG1	Q96Q15	RpoB	659918692	0.996805
NFKB1	P19838	GlgX	659919098	0.996805
TACC2	O95359	PFCIRM129_02885	659918305	0.996805
KMT2C	Q8NEZ4	SdhA	659918267	0.996805
NCOA3	Q9Y6Q9	RpoC	659918691	0.996805
LAMA3	Q16787	CarB	659918003	0.996805
KMT2A	Q03164	CarB	659918003	0.996805
LTBP1	Q14766	NifJ1	659918622	0.996805
STAT6	P42226	OdhA	659918335	0.996805
ASAP1	Q9ULH1	NifJ1	659918622	0.996805
USF3	Q68DE3	OdhA	659918335	0.996805
DST	Q03001	PFCIRM129_02885	659918305	0.996805
ALPK2	Q86TB3	PFCIRM129_09920	659917540	0.996805
NOTCH2	Q04721	PFCIRM129_09920	659917540	0.996805
ZNF318	Q5VUA4	RpoC	659918691	0.996805
RGPD5	Q99666	NifJ1	659918622	0.996805
OBSCN	Q5VST9	NifJ1	659918622	0.996805
NCOA2	Q15596	NifJ2	659918797	0.996805
COL6A3	P12111	RpoB	659918692	0.996805
WNK1	Q9H4A3	RpoB	659918692	0.996805
CD74	P04233	Acn	659918109	0.996805
CFAP47	Q6ZTR5	NifJ1	659918622	0.996805
RESF1	Q9HCM1	RpoC	659918691	0.9968
PLCB1	Q9NQ66	NifJ1	659918622	0.9968
WDFY3	Q8IZQ1	OdhA	659918335	0.9968
HMCN1	Q96RW7	SecA	659918222	0.9968
ANK2	Q01484	AlaS	659918012	0.9968
SETDB1	Q15047	NifJ1	659918622	0.9968
DNAH5	Q8TE73	NifJ2	659918797	0.9968
ZFYVE16	Q7Z3T8	NifJ1	659918622	0.9968
TCF20	Q9UGU0	NifJ2	659918797	0.996795
AKAP13	Q12802	NuoG	659918727	0.996795
NCOA3	Q9Y6Q9	Mrc	659917127	0.996795
DNAH6	Q9C0G6	OdhA	659918335	0.996795
BIRC6	Q9NR09	PFCIRM129_01355	659916957	0.996795
HERC1	Q15751	NrdJ	659917943	0.99679
TACC2	O95359	SecA	659918222	0.99679
UBR4	Q5T4S7	PFCIRM129_07050	659919024	0.99679
ANKHD1	Q8IWZ3	RpoB	659918692	0.99679
BRWD1	Q9NSI6	NifJ1	659918622	0.99679
AKAP13	Q12802	CarB	659918003	0.99679
ZNF318	Q5VUA4	RpoB	659918692	0.99679
HUWE1	Q7Z6Z7	CarB	659918003	0.99679
Q8NDA2	Q8NDA2	NifJ1	659918622	0.99679
PKM	P14618	SecA	659918222	0.99679
STARD9	Q9P2P6	CbiE	659919054	0.99679
FRAS1	Q86XX4	PFCIRM129_02885	659918305	0.99679
C4B	P0C0L5	NifJ2	659918797	0.99679
NIPBL	Q6KC79	NifJ1	659918622	0.99679
SPEN	Q96T58	PFCIRM129_08935	659918681	0.99679
APOB	P04114	NifJ1	659918622	0.99679
NSD1	Q96L73	NrdJ	659917943	0.99679
HIVEP1	P15822	CbiE	659919054	0.99679
CMYA5	Q8N3K9	PFCIRM129_02885	659918305	0.99679
FAM135B	Q49AJ0	NifJ1	659918622	0.99679
NFKB1	P19838	FtsZ	659917351	0.99679
UBR4	Q5T4S7	NrdJ	659917943	0.99679
FKBP15	Q5T1M5	NifJ2	659918797	0.99679
LAMA5	O15230	PFCIRM129_07050	659919024	0.99679
MED12	Q93074	AlaS	659918012	0.99679
R3HDM2	Q9Y2K5	NifJ2	659918797	0.99679
PLCE1	Q9P212	NifJ1	659918622	0.996785
BAG6	P46379	CarB	659918003	0.996785
CHD9	Q3L8U1	RpoB	659918692	0.996785
COL14A1	Q05707	NifJ2	659918797	0.996785
HMCN1	Q96RW7	PFCIRM129_01355	659916957	0.996785
ALMS1	Q8TCU4	NifJ2	659918797	0.996785
SETD2	Q9BYW2	OdhA	659918335	0.996785
STARD9	Q9P2P6	LacZ	659917113	0.996785
LRBA	P50851	SecA	659918222	0.996785
MUC16	Q8WXI7	NifJ2	659918797	0.996785
NUP214	P35658	OdhA	659918335	0.996785
SYNRG	Q9UMZ2	NifJ1	659918622	0.996785
STAB1	Q9NY15	FtsI	659917360	0.996785
ALG13	Q9NP73	NifJ1	659918622	0.996785
VWF	P04275	HelD	659917247	0.996785
DNAH9	Q9NYC9	RpoB	659918692	0.996785
ANK3	Q12955	AceE	659918245	0.996785
PRRC2C	Q9Y520	MutB	659919058	0.996785
ZFHX4	Q86UP3	CarB	659918003	0.996785
PCLO	Q9Y6V0	NrdJ	659917943	0.996779
ALKKUCS	Q2LD37	Phk	659917936	0.996779
SMG1	Q96Q15	NifJ2	659918797	0.996779
POGZ	Q7Z3K3	AlaS	659918012	0.996779
REV3L	O60673	PFCIRM129_09920	659917540	0.996779
RYR2	Q92736	RpoC	659918691	0.996779
GBF1	Q92538	NifJ1	659918622	0.996774
NSD1	Q96L73	AlaS	659918012	0.996774
MYCBP2	O75592	CbiE	659919054	0.996774
NFKB1	P19838	PntA	659916762	0.996774
ZFHX3	Q15911	Mrc	659917127	0.996774
UNC80	Q8N2C7	OdhA	659918335	0.996774
LRBA	P50851	AceE	659918245	0.996774
KMT2C	Q8NEZ4	InlA	659917120	0.996774
ZFHX3	Q15911	ThrS	659918097	0.996774
KMT2A	Q03164	Mrc	659917127	0.996774
LAMA3	Q16787	RpoB	659918692	0.996774
FBN1	P35555	PFCIRM129_07050	659919024	0.996774
HERC1	Q15751	LacZ	659917113	0.996774
NAV1	Q8NEY1	NifJ1	659918622	0.996774
RNF213	Q63HN8	RpoC	659918691	0.996774
HECTD1	Q9ULT8	NifJ2	659918797	0.996774
NFKB1	P19838	Pyk1	659917343	0.996774
PRDM2	Q13029	NifJ1	659918622	0.996774
DNAH11	Q96DT5	NifJ2	659918797	0.996774
TJP1	Q07157	NifJ2	659918797	0.996774
CREBBP	Q92793	Acn	659918109	0.996774
MIA3	Q5JRA6	AceE	659918245	0.996774
RNF213	Q63HN8	SecA	659918222	0.996774
VWF	P04275	InfB	659917370	0.996774
HCFC1	P51610	PFCIRM129_07050	659919024	0.996774
ZHX2	Q9Y6X8	OdhA	659918335	0.996774
HMCN1	Q96RW7	RpoC	659918691	0.996774
HMCN1	Q96RW7	CarB	659918003	0.996769
ETL4	Q5T5P2	NifJ2	659918797	0.996769
DST	Q03001	SecA	659918222	0.996769
USP34	Q70CQ2	NifJ1	659918622	0.996769
CUL9	Q8IWT3	NifJ2	659918797	0.996764
ATXN2L	Q8WWM7	NifJ2	659918797	0.996764
SYNE1	Q8NF91	NifJ1	659918622	0.996764
Q9BXT5	Q9BXT5	NifJ1	659918622	0.996764
ZFHX4	Q86UP3	PFCIRM129_02885	659918305	0.996764
SORL1	Q92673	NifJ1	659918622	0.996764
VCAN	P13611	OdhA	659918335	0.996764
LAMA3	Q16787	PFCIRM129_02885	659918305	0.996764
HMCN1	Q96RW7	NrdJ	659917943	0.996764
ANK3	Q12955	NrdJ	659917943	0.996764
BPTF	Q12830	AceE	659918245	0.996764
SETD1A	O15047	NifJ1	659918622	0.996764
RP86	Q9HCM3	NifJ1	659918622	0.996764
MYCBP2	O75592	YdfJ	659917797	0.996764
CHD6	Q8TD26	GtfB	659918191	0.996764
CHD9	Q3L8U1	PFCIRM129_02885	659918305	0.996764
ANKHD1	Q8IWZ3	NifJ2	659918797	0.996764
CHD8	Q9HCK8	PFCIRM129_07050	659919024	0.996764
CHD6	Q8TD26	AlaS	659918012	0.996764
TRIO	O75962	NifJ1	659918622	0.996764
SVEP1	Q4LDE5	RpoB	659918692	0.996764
BSN	Q9UPA5	PFCIRM129_01355	659916957	0.996764
CHD6	Q8TD26	NrdJ	659917943	0.996759
NUP98	P52948	NifJ1	659918622	0.996759
CFAP54	Q96N23	NifJ1	659918622	0.996759
ANK3	Q12955	PFCIRM129_01355	659916957	0.996759
CHD9	Q3L8U1	CarB	659918003	0.996759
MGA	Q8IWI9	PFCIRM129_09920	659917540	0.996759
ZHX2	Q9Y6X8	RpoC	659918691	0.996759
NOTCH2	Q04721	NifJ1	659918622	0.996759
MED13	Q9UHV7	OdhA	659918335	0.996759
MICAL3	Q7RTP6	NifJ1	659918622	0.996759
SVEP1	Q4LDE5	AceE	659918245	0.996759
ATRX	P46100	NifJ2	659918797	0.996759
PRUNE2	Q8WUY3	NifJ2	659918797	0.996759
VPS13C	Q709C8	OdhA	659918335	0.996759
TNRC6B	Q9UPQ9	NifJ2	659918797	0.996759
DNAH2	Q9P225	RpoB	659918692	0.996759
PKD1L1	Q8TDX9	NifJ1	659918622	0.996759
TNRC6A	Q8NDV7	LacZ	659917113	0.996753
VWF	P04275	SdhA	659918267	0.996753
HIVEP1	P15822	GtfA	659918188	0.996753
ZC3H6	P61129	NifJ1	659918622	0.996753
ALMS1	Q8TCU4	NifJ1	659918622	0.996753
KMT2D	O14686	CarB	659918003	0.996753
ARID2	Q68CP9	OdhA	659918335	0.996753
MCM3AP	O60318	OdhA	659918335	0.996753
LTBP4	Q8N2S1	RpoB	659918692	0.996753
ZFC3H1	O60293	NifJ1	659918622	0.996753
TANC2	Q9HCD6	NifJ2	659918797	0.996753
CAMSAP1	Q5T5Y3	NifJ1	659918622	0.996753
SMG1	Q96Q15	AceE	659918245	0.996753
PRRC2C	Q9Y520	Acn	659918109	0.996748
COL12A1	Q99715	PFCIRM129_07050	659919024	0.996748
DST	Q03001	PFCIRM129_01355	659916957	0.996748
ARHGAP29	Q52LW3	NifJ1	659918622	0.996748
LAMA3	Q16787	PFCIRM129_09920	659917540	0.996748
RAPGEF2	Q9Y4G8	NifJ1	659918622	0.996748
WDFY3	Q8IZQ1	NifJ2	659918797	0.996748
TTN	Q8WZ42	RpoB	659918692	0.996748
LRBA	P50851	PFCIRM129_07050	659919024	0.996748
PRRC2C	Q9Y520	CarB	659918003	0.996743
LRBA	P50851	RpoC	659918691	0.996743
ATRX	P46100	NifJ1	659918622	0.996743
STARD9	Q9P2P6	Phk	659917936	0.996743
PRKDC	P78527	NifJ1	659918622	0.996743
MBD5	Q9P267	GtfB	659918191	0.996743
VPS13D	Q5THJ4	SecA	659918222	0.996737
MGA	Q8IWI9	Acn	659918109	0.996732
MAP1A	P78559	RpoB	659918692	0.996732
HIVEP1	P15822	NrdJ	659917943	0.996732
BSN	Q9UPA5	PFCIRM129_02885	659918305	0.996732
ZFHX4	Q86UP3	NuoG	659918727	0.996732
PRRC2C	Q9Y520	PFCIRM129_01355	659916957	0.996732
VPS13C	Q709C8	RpoB	659918692	0.996732
NF1	P21359	NifJ1	659918622	0.996732
DPYD	Q12882	PFCIRM129_08935	659918681	0.996732
UTRN	P46939	CarB	659918003	0.996732
SUPT6H	Q7KZ85	NifJ1	659918622	0.996732
CMYA5	Q8N3K9	RpoB	659918692	0.996732
CHD8	Q9HCK8	PFCIRM129_01355	659916957	0.996732
CHD8	Q9HCK8	SecA	659918222	0.996732
STAB1	Q9NY15	PonA	659917443	0.996732
UBR5	O95071	OdhA	659918335	0.996732
LRBA	P50851	RpoB	659918692	0.996732
NCOA3	Q9Y6Q9	GtfB	659918191	0.996727
RBBP6	Q7Z6E9	NifJ1	659918622	0.996727
RGS3	P49796	NifJ1	659918622	0.996727
CUL9	Q8IWT3	OdhA	659918335	0.996727
MYCBP2	O75592	PnpA	659917386	0.996727
SYTL2	Q9HCH5	NifJ1	659918622	0.996727
SRRM2	Q9UQ35	PFCIRM129_09920	659917540	0.996727
DNAH2	Q9P225	NifJ2	659918797	0.996727
HERC1	Q15751	CarB	659918003	0.996727
UBR5	O95071	PFCIRM129_09920	659917540	0.996727
UBAP2	Q5T6F2	NifJ1	659918622	0.996727
FAT2	Q9NYQ8	NifJ2	659918797	0.996727
HERC2	O95714	CarB	659918003	0.996727
BAZ2B	Q9UIF8	NifJ1	659918622	0.996727
NOTCH1	P46531	NifJ1	659918622	0.996727
DNAH1	Q9P2D7	NifJ2	659918797	0.996727
SNRNP200	O75643	NifJ1	659918622	0.996727
BPTF	Q12830	PFCIRM129_02885	659918305	0.996727
MYCBP2	O75592	PFCIRM129_10935	659918483	0.996727
D6RIA3	D6RIA3	NifJ2	659918797	0.996727
TET2	Q6N021	NifJ2	659918797	0.996727
ANK2	Q01484	CarB	659918003	0.996727
GREB1L	Q9C091	NifJ1	659918622	0.996727
CHD6	Q8TD26	AceE	659918245	0.996727
Q9Y4D8	Q9Y4D8	SecA	659918222	0.996727
CREBBP	Q92793	NuoG	659918727	0.996721
KMT2A	Q03164	NrdJ	659917943	0.996721
BCORL1	Q5H9F3	NifJ1	659918622	0.996721
DNAH2	Q9P225	SecA	659918222	0.996721
STARD9	Q9P2P6	GtfB	659918191	0.996721
ALKKUCS	Q2LD37	Acn	659918109	0.996721
SEC31A	O94979	Mrc	659917127	0.996721
GON4L	Q3T8J9	SecA	659918222	0.996716
CREBBP	Q92793	PFCIRM129_01355	659916957	0.996716
MDN1	Q9NU22	PFCIRM129_07050	659919024	0.996716
KMT2A	Q03164	NuoG	659918727	0.996716
HUWE1	Q7Z6Z7	PFCIRM129_07050	659919024	0.996716
MYO18B	Q8IUG5	NifJ1	659918622	0.996711
ZFHX3	Q15911	AlaS	659918012	0.996711
BAHCC1	Q9P281	NifJ1	659918622	0.996711
KMT2E	Q8IZD2	PFCIRM129_01355	659916957	0.996711
LRBA	P50851	PFCIRM129_02885	659918305	0.996711
GTF3C1	Q12789	NifJ1	659918622	0.996711
CHD6	Q8TD26	CarB	659918003	0.996711
REV3L	O60673	PFCIRM129_01355	659916957	0.996711
BTAF1	O14981	NifJ1	659918622	0.996711
CHD6	Q8TD26	PFCIRM129_01355	659916957	0.996711
TNRC6A	Q8NDV7	InlA	659917120	0.996711
TNRC6A	Q8NDV7	CarB	659918003	0.996711
HYDIN	Q4G0P3	PFCIRM129_02885	659918305	0.996711
AKAP9	Q99996	NifJ1	659918622	0.996711
LAMB4	A4D0S4	NifJ1	659918622	0.996711
PER2	O15055	NifJ1	659918622	0.996711
MACF1	Q9UPN3	PFCIRM129_09920	659917540	0.996711
STAB1	Q9NY15	InfB	659917370	0.996711
NCOR1	O75376	PFCIRM129_09920	659917540	0.996711
PCLO	Q9Y6V0	NuoG	659918727	0.996711
KMT2D	O14686	AlaS	659918012	0.996711
DPYD	Q12882	CarB	659918003	0.996711
LATS1	O95835	NifJ1	659918622	0.996711
TRPC1	P48995	OdhA	659918335	0.996711
KMT2C	Q8NEZ4	CbiE	659919054	0.996711
NSD1	Q96L73	PFCIRM129_01355	659916957	0.996711
ARHGAP31	Q2M1Z3	NifJ1	659918622	0.996711
HIPK3	Q9H422	NifJ1	659918622	0.996711
POGZ	Q7Z3K3	RpoC	659918691	0.996711
STAB2	Q8WWQ8	NifJ2	659918797	0.996711
NSD1	Q96L73	Acn	659918109	0.996711
CHD7	Q9P2D1	PFCIRM129_02885	659918305	0.996711
Q9Y4D8	Q9Y4D8	PFCIRM129_02885	659918305	0.996711
TNRC18	O15417	NifJ1	659918622	0.996711
SEC31A	O94979	GtfB	659918191	0.996711
BIRC6	Q9NR09	AceE	659918245	0.996711
CNTRL	Q7Z7A1	NifJ1	659918622	0.996711
PRRC2C	Q9Y520	PFCIRM129_07050	659919024	0.996711
TASOR2	Q5VWN6	PFCIRM129_09920	659917540	0.996705
SPHKAP	Q2M3C7	NifJ1	659918622	0.996705
ITGB4	P16144	RpoC	659918691	0.996705
CEP192	Q8TEP8	OdhA	659918335	0.996705
CNOT1	A5YKK6	CarB	659918003	0.996705
TNRC6C	Q9HCJ0	NifJ1	659918622	0.9967
POGZ	Q7Z3K3	PFCIRM129_07050	659919024	0.9967
RREB1	Q92766	NifJ1	659918622	0.9967
PKHD1L1	Q86WI1	NifJ2	659918797	0.9967
ANK3	Q12955	AlaS	659918012	0.9967
CD74	P04233	PFCIRM129_09920	659917540	0.9967
RYR1	P21817	AceE	659918245	0.9967
PRRC2A	P48634	NifJ1	659918622	0.9967
PKM	P14618	OdhA	659918335	0.9967
ANK2	Q01484	PFCIRM129_01355	659916957	0.996694
VPS13C	Q709C8	RpoC	659918691	0.996694
SMARCA2	P51531	NifJ1	659918622	0.996694
KANK1	Q14678	NifJ1	659918622	0.996694
CHD9	Q3L8U1	PFCIRM129_09920	659917540	0.996694
SVEP1	Q4LDE5	Acn	659918109	0.996694
DNAH6	Q9C0G6	NifJ2	659918797	0.996694
AKAP13	Q12802	GtfB	659918191	0.996694
PRRC2C	Q9Y520	RpoB	659918692	0.996694
RYR2	Q92736	NifJ2	659918797	0.996694
VIRMA	Q69YN4	NifJ1	659918622	0.996689
NFKB1	P19838	MetK	659917997	0.996689
MYLK	Q15746	PFCIRM129_09920	659917540	0.996689
CHD9	Q3L8U1	PFCIRM129_07050	659919024	0.996689
ZFHX3	Q15911	NrdJ	659917943	0.996689
CHD8	Q9HCK8	PFCIRM129_02885	659918305	0.996689
SHANK2	Q9UPX8	NifJ1	659918622	0.996689
CD74	P04233	RpoC	659918691	0.996689
JAK1	P23458	NifJ1	659918622	0.996689
RYR1	P21817	OdhA	659918335	0.996689
RYR1	P21817	RpoC	659918691	0.996689
STARD9	Q9P2P6	Acn	659918109	0.996689
BSN	Q9UPA5	GtfB	659918191	0.996689
CHD7	Q9P2D1	PFCIRM129_01355	659916957	0.996689
HERC1	Q15751	NuoG	659918727	0.996689
STAB1	Q9NY15	AsnB	659917505	0.996689
ABCA13	Q86UQ4	NifJ1	659918622	0.996689
SEC31A	O94979	NuoG	659918727	0.996689
CASP8AP2	Q9UKL3	NifJ1	659918622	0.996689
APC	P25054	NifJ1	659918622	0.996689
NSD1	Q96L73	AceE	659918245	0.996689
PTPRZ1	P23471	NifJ1	659918622	0.996689
TENM3	Q9P273	NifJ2	659918797	0.996689
KMT2D	O14686	CbiE	659919054	0.996689
TNRC6A	Q8NDV7	SdhA3	659919142	0.996689
ALPK2	Q86TB3	OdhA	659918335	0.996689
VWF	P04275	YdfJ	659917797	0.996689
PRRC2C	Q9Y520	PFCIRM129_09920	659917540	0.996689
TANC2	Q9HCD6	NifJ1	659918622	0.996689
ZNF518A	Q6AHZ1	NifJ1	659918622	0.996689
PUM1	Q14671	NifJ1	659918622	0.996689
KMT2A	Q03164	Acn	659918109	0.996689
SVEP1	Q4LDE5	PFCIRM129_09920	659917540	0.996689
SPAG17	Q6Q759	NifJ1	659918622	0.996689
ZNF292	O60281	OdhA	659918335	0.996689
SYNJ1	O43426	NifJ1	659918622	0.996689
AKAP13	Q12802	PFCIRM129_02885	659918305	0.996683
BIRC6	Q9NR09	CarB	659918003	0.996683
VWF	P04275	InlA	659917120	0.996683
VPS13D	Q5THJ4	RpoC	659918691	0.996683
MBD5	Q9P267	RpoB	659918692	0.996683
BPTF	Q12830	PFCIRM129_09920	659917540	0.996683
VPS13D	Q5THJ4	PFCIRM129_02885	659918305	0.996683
JBTS26	O60303	NifJ1	659918622	0.996683
GLI2	P10070	NifJ1	659918622	0.996678
LAMA3	Q16787	OdhA	659918335	0.996678
HECTD1	Q9ULT8	NifJ1	659918622	0.996678
SETD2	Q9BYW2	PFCIRM129_09920	659917540	0.996678
VWF	P04275	SdhA3	659919142	0.996678
ANK2	Q01484	PFCIRM129_08935	659918681	0.996678
ANK2	Q01484	PFCIRM129_02885	659918305	0.996678
CHD9	Q3L8U1	SecA	659918222	0.996678
VPS13D	Q5THJ4	PFCIRM129_09920	659917540	0.996678
CELSR1	Q9NYQ6	NifJ2	659918797	0.996678
ZMIZ1	Q9ULJ6	NifJ1	659918622	0.996678
UTRN	P46939	PFCIRM129_01355	659916957	0.996678
UTRN	P46939	Acn	659918109	0.996678
LAMA2	P24043	OdhA	659918335	0.996678
AKAP13	Q12802	PFCIRM129_01355	659916957	0.996678
MED13	Q9UHV7	RpoB	659918692	0.996678
FBN1	P35555	RpoB	659918692	0.996678
COL14A1	Q05707	NifJ1	659918622	0.996678
HYDIN	Q4G0P3	PFCIRM129_01355	659916957	0.996678
FER1L6	Q2WGJ9	NifJ1	659918622	0.996678
BSN	Q9UPA5	PFCIRM129_09920	659917540	0.996678
ANK2	Q01484	PFCIRM129_07050	659919024	0.996672
CIC	Q96RK0	NifJ1	659918622	0.996672
TUT4	Q5TAX3	NifJ1	659918622	0.996672
LIMCH1	Q9UPQ0	NifJ1	659918622	0.996672
KDM6A	O15550	NifJ1	659918622	0.996672
DNAH8	Q96JB1	NifJ1	659918622	0.996672
LAMA1	P25391	NifJ1	659918622	0.996672
MDN1	Q9NU22	PFCIRM129_01355	659916957	0.996672
VCAN	P13611	NifJ2	659918797	0.996672
HMCN1	Q96RW7	PFCIRM129_09920	659917540	0.996672
JMJD1C	Q15652	NifJ2	659918797	0.996672
PEAK1	Q9H792	NifJ2	659918797	0.996672
HIVEP1	P15822	CarB	659918003	0.996672
ASXL3	Q9C0F0	NifJ1	659918622	0.996672
HIVEP1	P15822	LacZ	659917113	0.996672
HIVEP1	P15822	PFCIRM129_10935	659918483	0.996672
CHD7	Q9P2D1	Acn	659918109	0.996672
KMT2D	O14686	GtfB	659918191	0.996672
NBEA	Q8NFP9	OdhA	659918335	0.996672
ANK3	Q12955	PFCIRM129_09920	659917540	0.996672
TEF	Q10587	OdhA	659918335	0.996672
ALPK2	Q86TB3	NifJ2	659918797	0.996672
DPYD	Q12882	NrdJ	659917943	0.996672
PKHD1	P08F94	SecA	659918222	0.996672
PDE4DIP	Q5VU43	OdhA	659918335	0.996672
SVEP1	Q4LDE5	PFCIRM129_02885	659918305	0.996672
KDM3B	Q7LBC6	NifJ1	659918622	0.996672
NAV2	Q8IVL1	OdhA	659918335	0.996661
HIVEP1	P15822	MutB	659919058	0.996661
SIPA1L3	O60292	NifJ1	659918622	0.996661
COBL	O75128	NifJ1	659918622	0.996661
PIK3C2A	O00443	NifJ1	659918622	0.996661
POLQ	O75417	NifJ1	659918622	0.996661
MED12L	Q86YW9	NifJ2	659918797	0.996661
ALKKUCS	Q2LD37	PFCIRM129_09920	659917540	0.996656
PCLO	Q9Y6V0	Phk	659917936	0.996656
HERC1	Q15751	GtfA	659918188	0.996656
PER3	P56645	NifJ1	659918622	0.996656
CHD6	Q8TD26	PFCIRM129_02885	659918305	0.996656
BAG6	P46379	Phk	659917936	0.996656
CMYA5	Q8N3K9	NifJ2	659918797	0.996656
POGZ	Q7Z3K3	PFCIRM129_01355	659916957	0.996656
KMT2A	Q03164	PFCIRM129_01355	659916957	0.996656
NFKB1	P19838	MmdA	659917492	0.996656
CELSR3	Q9NYQ7	NifJ1	659918622	0.996656
HERC1	Q15751	AlaS	659918012	0.996656
MIA3	Q5JRA6	OdhA	659918335	0.996656
POGZ	Q7Z3K3	AceE	659918245	0.996656
ZNF638	Q14966	NifJ1	659918622	0.996656
ANK3	Q12955	PFCIRM129_02885	659918305	0.996656
HMCN1	Q96RW7	NifJ1	659918622	0.99665
DOT1L	Q8TEK3	NifJ1	659918622	0.99665
TASOR2	Q5VWN6	OdhA	659918335	0.99665
RYR3	Q15413	OdhA	659918335	0.99665
TEF	Q10587	RpoB	659918692	0.99665
MXRA5	Q9NR99	NifJ1	659918622	0.99665
BSN	Q9UPA5	AlaS	659918012	0.99665
FHOD3	Q2V2M9	NifJ1	659918622	0.99665
DPYD	Q12882	PFCIRM129_01355	659916957	0.99665
CNOT1	A5YKK6	SecA	659918222	0.99665
UBR5	O95071	NifJ1	659918622	0.99665
SVEP1	Q4LDE5	PFCIRM129_01355	659916957	0.996644
MYLK	Q15746	NifJ2	659918797	0.996644
PRRC2C	Q9Y520	Mrc	659917127	0.996639
PRPF8	Q6P2Q9	NifJ1	659918622	0.996639
VWF	P04275	PnpA	659917386	0.996639
MCM3AP	O60318	NifJ2	659918797	0.996639
ZFHX4	Q86UP3	PFCIRM129_09920	659917540	0.996639
ARID1A	O14497	NifJ2	659918797	0.996639
BAG6	P46379	PFCIRM129_08935	659918681	0.996639
MDN1	Q9NU22	NifJ2	659918797	0.996639
THRAP3	Q9Y2W1	NifJ1	659918622	0.996639
MACF1	Q9UPN3	RpoC	659918691	0.996639
NFKB1	P19838	GroL1	659918856	0.996639
UBR4	Q5T4S7	PFCIRM129_09920	659917540	0.996639
ARHGAP32	A7KAX9	OdhA	659918335	0.996639
DPYD	Q12882	Mrc	659917127	0.996639
DNHD1	Q96M86	NifJ2	659918797	0.996639
DLG5	Q8TDM6	OdhA	659918335	0.996639
C2CD3	Q4AC94	NifJ2	659918797	0.996639
CEP192	Q8TEP8	NifJ2	659918797	0.996639
ZFHX3	Q15911	PFCIRM129_08935	659918681	0.996639
COL6A3	P12111	SecA	659918222	0.996639
NFKB1	P19838	GroL2	659917458	0.996639
Q96JG9	Q96JG9	NifJ2	659918797	0.996639
BCOR	Q6W2J9	NifJ2	659918797	0.996633
HYDIN	Q4G0P3	NifJ2	659918797	0.996633
TRPC1	P48995	NifJ2	659918797	0.996633
HIVEP1	P15822	PFCIRM129_08935	659918681	0.996633
HELZ	P42694	NifJ1	659918622	0.996627
HYDIN	Q4G0P3	RpoB	659918692	0.996627
NOTCH2	Q04721	OdhA	659918335	0.996627
LTBP4	Q8N2S1	NifJ2	659918797	0.996622
BIRC6	Q9NR09	PFCIRM129_02885	659918305	0.996622
MED12	Q93074	PFCIRM129_09920	659917540	0.996622
MED13L	Q71F56	NifJ1	659918622	0.996622
TET1	Q8NFU7	NifJ2	659918797	0.996622
TNRC6B	Q9UPQ9	NifJ1	659918622	0.996622
REV3L	O60673	RpoB	659918692	0.996622
CRYBG3	Q68DQ2	OdhA	659918335	0.996622
BIRC6	Q9NR09	PFCIRM129_09920	659917540	0.996622
PSD3	Q9NYI0	NifJ2	659918797	0.996622
SACS	Q9NZJ4	NifJ1	659918622	0.996622
FBN1	P35555	PFCIRM129_09920	659917540	0.996622
MGA	Q8IWI9	RpoC	659918691	0.996622
TNRC6A	Q8NDV7	MutB	659919058	0.996622
TULP4	Q9NRJ4	NifJ1	659918622	0.996622
SYNE2	Q8WXH0	OdhA	659918335	0.996622
MDN1	Q9NU22	RpoB	659918692	0.996622
MYCBP2	O75592	ThrS	659918097	0.996622
DNAH9	Q9NYC9	NifJ2	659918797	0.996622
NOTCH2	Q04721	NifJ2	659918797	0.996622
UTRN	P46939	PFCIRM129_09920	659917540	0.996622
FBN1	P35555	SecA	659918222	0.996616
TNRC6A	Q8NDV7	YdfJ	659917797	0.996616
Q96JG9	Q96JG9	NifJ1	659918622	0.996616
MBD5	Q9P267	PFCIRM129_09920	659917540	0.996616
VPS13D	Q5THJ4	NifJ2	659918797	0.996616
STARD9	Q9P2P6	PFCIRM129_08935	659918681	0.996616
VPS13B	Q7Z7G8	NifJ1	659918622	0.996616
ZFHX3	Q15911	NuoG	659918727	0.996616
VWF	P04275	ThrS	659918097	0.996616
BAG6	P46379	Mrc	659917127	0.996616
ARFGEF3	Q5TH69	NifJ1	659918622	0.996616
NCKAP5	O14513	NifJ1	659918622	0.996616
HIVEP1	P15822	Mrc	659917127	0.996616
SETD2	Q9BYW2	RpoB	659918692	0.996616
IQGAP1	P46940	NifJ1	659918622	0.99661
TLN2	Q9Y4G6	NifJ1	659918622	0.99661
ETL4	Q5T5P2	OdhA	659918335	0.99661
ZMYM2	Q9UBW7	NifJ1	659918622	0.99661
HSPG2	P98160	NifJ1	659918622	0.99661
RNF213	Q63HN8	OdhA	659918335	0.99661
HERC2	O95714	NifJ1	659918622	0.99661
STAB1	Q9NY15	Gpi	659917425	0.99661
ARFGEF1	Q9Y6D6	NifJ1	659918622	0.996599
STAB1	Q9NY15	PFCIRM129_01060	659917036	0.996599
POLR2A	P24928	NifJ2	659918797	0.996599
OBSCN	Q5VST9	NifJ2	659918797	0.996599
TNRC6A	Q8NDV7	ThrS	659918097	0.996593
PEAK1	Q9H792	NifJ1	659918622	0.996593
HUWE1	Q7Z6Z7	PFCIRM129_09920	659917540	0.996593
KMT2A	Q03164	PFCIRM129_07050	659919024	0.996593
STAB1	Q9NY15	FusA	659918688	0.996593
P01871	P01871	OdhA	659918335	0.996593
HUWE1	Q7Z6Z7	PFCIRM129_01355	659916957	0.996593
LAMA5	O15230	OdhA	659918335	0.996593
ANKRD17	O75179	RpoB	659918692	0.996593
VWF	P04275	GlgP	659917868	0.996593
KIF26B	Q2KJY2	NifJ2	659918797	0.996593
MIA3	Q5JRA6	RpoB	659918692	0.996593
ACACB	O00763	NifJ1	659918622	0.996593
HUWE1	Q7Z6Z7	RpoB	659918692	0.996593
NPAT	Q14207	NifJ1	659918622	0.996593
SVEP1	Q4LDE5	RpoC	659918691	0.996593
BSN	Q9UPA5	AceE	659918245	0.996587
CHD8	Q9HCK8	PFCIRM129_09920	659917540	0.996587
RESF1	Q9HCM1	OdhA	659918335	0.996587
KMT2C	Q8NEZ4	NrdJ	659917943	0.996587
SPEG	Q15772	NifJ2	659918797	0.996587
RYR2	Q92736	SecA	659918222	0.996587
BIRC6	Q9NR09	SecA	659918222	0.996587
ITGB4	P16144	RpoB	659918692	0.996587
HERC1	Q15751	PFCIRM129_02885	659918305	0.996587
VWF	P04275	GtfA	659918188	0.996587
PCLO	Q9Y6V0	CarB	659918003	0.996587
POGZ	Q7Z3K3	Acn	659918109	0.996587
TOX4	O94842	NifJ2	659918797	0.996581
ANKHD1	Q8IWZ3	OdhA	659918335	0.996581
STARD9	Q9P2P6	CarB	659918003	0.996581
ZHX2	Q9Y6X8	NifJ2	659918797	0.996575
CHD9	Q3L8U1	RpoC	659918691	0.996575
PCF11	O94913	NifJ1	659918622	0.996575
TNRC6A	Q8NDV7	GtfA	659918188	0.996575
CMYA5	Q8N3K9	NifJ1	659918622	0.996575
PSD3	Q9NYI0	RpoB	659918692	0.996575
HERC1	Q15751	PFCIRM129_01355	659916957	0.996575
CREBBP	Q92793	PFCIRM129_02885	659918305	0.996569
FRAS1	Q86XX4	OdhA	659918335	0.996569
STAB1	Q9NY15	AccA	659918794	0.996569
MED13L	Q71F56	NifJ2	659918797	0.996569
CHD7	Q9P2D1	PFCIRM129_09920	659917540	0.996569
SF3B1	O75533	NifJ1	659918622	0.996569
EP300	Q09472	PFCIRM129_09920	659917540	0.996569
UBR4	Q5T4S7	PFCIRM129_02885	659918305	0.996569
HMCN1	Q96RW7	RpoB	659918692	0.996569
ATN1	P54259	NifJ2	659918797	0.996569
NCOA2	Q15596	NifJ1	659918622	0.996564
TENM3	Q9P273	NifJ1	659918622	0.996564
UTRN	P46939	SecA	659918222	0.996564
NSD1	Q96L73	PFCIRM129_02885	659918305	0.996564
NCOR1	O75376	SecA	659918222	0.996564
RYR1	P21817	SecA	659918222	0.996564
GON4L	Q3T8J9	OdhA	659918335	0.996564
CNOT1	A5YKK6	AceE	659918245	0.996564
LRRC37A3	O60309	NifJ1	659918622	0.996564
TNRC18	O15417	NifJ2	659918797	0.996564
STARD9	Q9P2P6	AlaS	659918012	0.996564
SRRM2	Q9UQ35	RpoB	659918692	0.996564
NFKB1	P19838	SerS1	659916997	0.996564
NFKB1	P19838	MurA	659917556	0.996564
ANK3	Q12955	RpoC	659918691	0.996564
ANK2	Q01484	PFCIRM129_09920	659917540	0.996564
ZNF318	Q5VUA4	OdhA	659918335	0.996552
ANK3	Q12955	SecA	659918222	0.996546
CHD7	Q9P2D1	AceE	659918245	0.996546
REV3L	O60673	NifJ2	659918797	0.996546
KMT2A	Q03164	PFCIRM129_02885	659918305	0.996546
NCOR1	O75376	OdhA	659918335	0.996546
PEAK1	Q9H792	OdhA	659918335	0.996546
STARD9	Q9P2P6	NuoG	659918727	0.996546
ZHX2	Q9Y6X8	NifJ1	659918622	0.996546
ZFHX3	Q15911	PFCIRM129_02885	659918305	0.996546
EP300	Q09472	RpoC	659918691	0.996546
USF3	Q68DE3	NifJ2	659918797	0.996546
CMYA5	Q8N3K9	OdhA	659918335	0.996546
SPEN	Q96T58	GtfB	659918191	0.99654
MGA	Q8IWI9	PFCIRM129_02885	659918305	0.99654
CHD8	Q9HCK8	RpoC	659918691	0.99654
ASXL1	Q8IXJ9	NifJ2	659918797	0.99654
CNOT1	A5YKK6	PFCIRM129_09920	659917540	0.99654
DST	Q03001	RpoC	659918691	0.99654
A2M	P01023	NifJ1	659918622	0.99654
TENM4	Q6N022	NifJ1	659918622	0.99654
ZFHX3	Q15911	PFCIRM129_01355	659916957	0.99654
CALCOCO1	Q9P1Z2	NifJ1	659918622	0.995595
MDN1	Q9NU22	AlaS	659918012	0.995595
PRRC2B	Q5JSZ5	RpoB	659918692	0.995595
FSIP2	Q5CZC0	OdhA	659918335	0.995595
VPS13B	Q7Z7G8	AceE	659918245	0.995595
CFAP47	Q6ZTR5	NifJ2	659918797	0.995595
VPS13A	Q96RL7	OdhA	659918335	0.995588
MTUS2	Q5JR59	NifJ2	659918797	0.995588
ALKKUCS	Q2LD37	NuoG	659918727	0.995588
BOD1L1	Q8NFC6	RpoB	659918692	0.995588
MUC16	Q8WXI7	NuoG	659918727	0.995588
INPP5D	Q92835	NifJ1	659918622	0.995588
HUWE1	Q7Z6Z7	Acn	659918109	0.995588
STARD9	Q9P2P6	GtfA	659918188	0.995588
CPLANE1	Q9H799	RpoB	659918692	0.995588
ODF2L	Q9ULJ1	OdhA	659918335	0.995588
POGZ	Q7Z3K3	ThrS	659918097	0.995588
NID1	P14543	OdhA	659918335	0.995588
EMSY	Q7Z589	NifJ2	659918797	0.995588
VCAN	P13611	PFCIRM129_02885	659918305	0.995588
IQGAP1	P46940	NifJ2	659918797	0.995588
KMT2C	Q8NEZ4	NirA2	659916787	0.995588
TET1	Q8NFU7	RpoB	659918692	0.995588
REST	Q13127	NifJ1	659918622	0.995588
REV1	Q9UBZ9	NifJ1	659918622	0.995588
TRIP11	Q15643	NifJ1	659918622	0.995588
CAMSAP1	Q5T5Y3	NifJ2	659918797	0.995588
FRAS1	Q86XX4	SecA	659918222	0.995588
HMCN1	Q96RW7	Phk	659917936	0.995588
KIAA1549L	Q6ZVL6	AceE	659918245	0.995588
VPS13C	Q709C8	AlaS	659918012	0.995588
PCLO	Q9Y6V0	CbiE	659919054	0.995588
FHOD3	Q2V2M9	OdhA	659918335	0.995588
MYO18A	Q92614	RpoB	659918692	0.995588
RYR2	Q92736	PFCIRM129_09920	659917540	0.995588
FBN1	P35555	NrdJ	659917943	0.995582
SETDB1	Q15047	NifJ2	659918797	0.995582
STAT6	P42226	RpoC	659918691	0.995582
VPS13D	Q5THJ4	CarB	659918003	0.995582
EIF4G3	O43432	OdhA	659918335	0.995582
HEG1	Q9ULI3	NifJ1	659918622	0.995582
NFKB1	P19838	GlpB	659917940	0.995575
BIRC6	Q9NR09	PFCIRM129_08935	659918681	0.995575
SMARCA4	P51532	NifJ1	659918622	0.995575
ARHGEF10	O15013	NifJ1	659918622	0.995575
MRTFB	Q9ULH7	OdhA	659918335	0.995575
UBR4	Q5T4S7	MutB	659919058	0.995575
UTRN	P46939	AlaS	659918012	0.995575
DNAH9	Q9NYC9	OdhA	659918335	0.995575
KIAA1549L	Q6ZVL6	SecA	659918222	0.995575
LAMA2	P24043	PFCIRM129_07050	659919024	0.995575
CELSR1	Q9NYQ6	RpoC	659918691	0.995575
VPS13B	Q7Z7G8	PFCIRM129_07050	659919024	0.995575
NAV2	Q8IVL1	RpoB	659918692	0.995575
SF3B2	Q13435	NifJ1	659918622	0.995575
RYR3	Q15413	RpoC	659918691	0.995575
VPS13B	Q7Z7G8	RpoC	659918691	0.995575
PCNX1	Q96RV3	NifJ1	659918622	0.995575
TTN	Q8WZ42	NrdJ	659917943	0.995575
WNK1	Q9H4A3	Phk	659917936	0.995575
DNAH11	Q96DT5	OdhA	659918335	0.995575
MAST4	O15021	OdhA	659918335	0.995575
ETL4	Q5T5P2	PFCIRM129_02885	659918305	0.995575
HYDIN	Q4G0P3	NrdJ	659917943	0.995575
RYR1	P21817	AlaS	659918012	0.995575
ANKRD31	Q8N7Z5	NifJ1	659918622	0.995575
ATN1	P54259	PFCIRM129_07050	659919024	0.995575
CHD4	Q14839	NifJ2	659918797	0.995575
SPEG	Q15772	PFCIRM129_07050	659919024	0.995575
PRRC2C	Q9Y520	NuoG	659918727	0.995575
SYNE2	Q8WXH0	PFCIRM129_09920	659917540	0.995575
SRGAP3	O43295	NifJ1	659918622	0.995575
ZFHX4	Q86UP3	LacZ	659917113	0.995575
Q9Y4D8	Q9Y4D8	Acn	659918109	0.995575
EP300	Q09472	CarB	659918003	0.995575
PTPRZ1	P23471	NifJ2	659918797	0.995575
LRRC37A	A6NMS7	PFCIRM129_02885	659918305	0.995575
LTBP4	Q8N2S1	OdhA	659918335	0.995575
NBEAL1	Q6ZS30	NifJ2	659918797	0.995575
MIA3	Q5JRA6	Acn	659918109	0.995575
ASXL1	Q8IXJ9	AceE	659918245	0.995575
BAZ2B	Q9UIF8	SecA	659918222	0.995575
NUP214	P35658	NifJ1	659918622	0.995575
MIA3	Q5JRA6	NuoG	659918727	0.995575
Q9Y4D8	Q9Y4D8	Phk	659917936	0.995575
VPS13B	Q7Z7G8	SecA	659918222	0.995575
SCRIB	Q14160	NifJ1	659918622	0.995575
DHX9	Q08211	NifJ1	659918622	0.995575
OBSCN	Q5VST9	OdhA	659918335	0.995562
TP53BP1	Q12888	OdhA	659918335	0.995562
NFKB1	P19838	OpuCA	659918860	0.995562
MYO15A	Q9UKN7	GtfB	659918191	0.995562
EEF2	P13639	NifJ1	659918622	0.995562
MAP1A	P78559	PFCIRM129_09920	659917540	0.995562
MYCBP2	O75592	OppD	659918912	0.995562
TTN	Q8WZ42	Acn	659918109	0.995562
MAP1A	P78559	NuoG	659918727	0.995562
NCOR2	Q9Y618	RpoC	659918691	0.995562
MED12	Q93074	GtfB	659918191	0.995562
RNF213	Q63HN8	AlaS	659918012	0.995562
HERC1	Q15751	CbiE	659919054	0.995562
INPPL1	O15357	NifJ1	659918622	0.995562
NAV2	Q8IVL1	PFCIRM129_09920	659917540	0.995562
MAGI3	Q5TCQ9	OdhA	659918335	0.995562
SVEP1	Q4LDE5	SecA	659918222	0.995562
VWF	P04275	PFCIRM129_01060	659917036	0.995562
TLN1	Q9Y490	NifJ2	659918797	0.995562
PRRC2C	Q9Y520	GlgP	659917868	0.995562
WNK3	Q9BYP7	SecA	659918222	0.995562
VCAN	P13611	PFCIRM129_07050	659919024	0.995562
SVIL	O95425	NifJ2	659918797	0.995562
COL3A1	P02461	PFCIRM129_07050	659919024	0.995562
COL3A1	P02461	SecA	659918222	0.995562
PTPRS	Q13332	NifJ1	659918622	0.995562
PLXNB1	O43157	PFCIRM129_07050	659919024	0.995562
LRRC37A2	A6NM11	SecA	659918222	0.995562
RYR3	Q15413	PFCIRM129_09920	659917540	0.995562
FBN1	P35555	MutB	659919058	0.995562
ATG2B	Q96BY7	NifJ2	659918797	0.995562
MYLK	Q15746	Acn	659918109	0.995562
MYO18A	Q92614	RpoC	659918691	0.995562
FRAS1	Q86XX4	AceE	659918245	0.995562
LRRC37A	A6NMS7	AceE	659918245	0.995562
FRAS1	Q86XX4	PFCIRM129_01355	659916957	0.995562
NAV2	Q8IVL1	AceE	659918245	0.995562
WDFY4	Q6ZS81	NifJ2	659918797	0.995562
CNOT1	A5YKK6	NuoG	659918727	0.995562
ZEB1	P37275	NifJ1	659918622	0.995562
ANK3	Q12955	GtfA	659918188	0.995562
P01871	P01871	PFCIRM129_09920	659917540	0.995562
SPEG	Q15772	SecA	659918222	0.995562
MAP1A	P78559	PFCIRM129_02885	659918305	0.995562
MED13	Q9UHV7	Acn	659918109	0.995562
CREBBP	Q92793	GlgP	659917868	0.995562
ROBO1	Q9Y6N7	NifJ2	659918797	0.995562
TACC2	O95359	NuoG	659918727	0.995562
OBSCN	Q5VST9	SecA	659918222	0.995562
KIF20B	Q96Q89	NifJ1	659918622	0.995562
HCFC1	P51610	PFCIRM129_08935	659918681	0.995562
CPLANE1	Q9H799	PFCIRM129_02885	659918305	0.995562
PRRC2A	P48634	NifJ2	659918797	0.995562
ZFYVE9	O95405	RpoB	659918692	0.995562
AKAP9	Q99996	OdhA	659918335	0.995562
SETX	Q7Z333	PFCIRM129_02885	659918305	0.995562
KMT2D	O14686	Phk	659917936	0.995562
SEC31A	O94979	LacZ	659917113	0.995562
MTCL1	Q9Y4B5	NifJ1	659918622	0.995562
PCLO	Q9Y6V0	PFCIRM129_10935	659918483	0.995562
EP400	Q96L91	NuoG	659918727	0.995556
MGAM2	Q2M2H8	NifJ2	659918797	0.995556
[truncated: 115,657 more rows]

## Sheet: Table  S3
Human (ID)	Human (UNIPROT)	Bacteria (ID)	Bacteria (GI)	Score
SDHC	Q99643	FumC	659917216	999
NDUFS8	O00217	NifJ1	659918622	999
ACLY	P53396	FumC	659917216	999
CS	O75390	FumC	659917216	999
MDH2	P40926	FumC	659917216	999
MMAA	Q8IVH4	MutB	659919058	999
NDUFS8	O00217	NifJ2	659918797	999
Q14409	Q14409	GlpA	659917941	998
PDHX	O00330	Ppdk	659916939	998
PYGL	P06737	Pgm1	659917875	998
IDH2	P48735	OdhA	659918335	998
DLD	P09622	Ppdk	659916939	998
PYGB	P11216	Pgm1	659917875	998
PSAT1	Q9Y617	PFCIRM129_02820	659918293	998
TKT	P29401	Tal1	659918750	998
SDHA	P31040	FumC	659917216	998
SDHB	P21912	FumC	659917216	998
GK	P32189	GlpA	659917941	998
IDH1	O75874	OdhA	659918335	998
NDUFS1	P28331	NifJ2	659918797	997
PDHB	P11177	Ppdk	659916939	997
DHTKD1	Q96HY7	Icd	659918818	997
NDUFS1	P28331	NifJ1	659918622	997
MDH1	P40925	FumC	659917216	997
MCEE	Q96PE7	MutB	659919058	997
ME3	Q16798	FumC	659917216	996
ME1	P48163	Ppdk	659916939	996
ME1	P48163	FumC	659917216	996
ASL	P04424	FumC	659917216	996
ME2	P23368	FumC	659917216	996
ASL	P04424	ArgG	659917010	996
ME3	Q16798	Ppdk	659916939	996
MMUT	P22033	Cat	659916973	995
MMUT	P22033	MmdA	659917492	995
MTR	Q99707	MetK	659917997	995
GOT2	P00505	FumC	659917216	994
ADSL	P30566	PurC	659917409	994
IDH2	P48735	Acn	659918109	994
GOT1	P17174	FumC	659917216	994
GPI	P06744	Pgm1	659917875	994
IDH1	O75874	Acn	659918109	994
SDHD	O14521	FumC	659917216	993
IREB2	P48200	Icd	659918818	993
SUCLG1	P53597	NifJ1	659918622	993
PYGM	P11217	Pgm1	659917875	993
GAPDH	P04406	Fba2	659917766	993
SUCLG1	P53597	NifJ2	659918797	993
SOD2	P04179	KatA	659917142	992
GPI	P06744	NifJ2	659918797	991
GLO1	Q04760	TrpB2	659919133	991
GPI	P06744	NifJ1	659918622	991
PYGM	P11217	GlgC	659917204	990
ACSS2	Q9NR19	NifJ1	659918622	990
ACSS1	Q9NUB1	NifJ2	659918797	990
ACSS2	Q9NR19	NifJ2	659918797	990
ACSS1	Q9NUB1	NifJ1	659918622	990
PYGB	P11216	GlgC	659917204	990
IDH3A	P50213	FumC	659917216	990
SHMT1	P34896	TrpB2	659919133	990
SHMT2	P34897	TrpB2	659919133	990
ACADSB	P45954	NifJ2	659918797	989
GPT	P24298	FumC	659917216	989
NDUFS2	O75306	Ppdk	659916939	989
GPT2	Q8TD30	FumC	659917216	989
PCCB	P05166	MutB	659919058	989
ACADS	P16219	NifJ2	659918797	989
ACADS	P16219	NifJ1	659918622	989
MMUT	P22033	NifJ1	659918622	989
MMUT	P22033	NifJ2	659918797	989
ACADSB	P45954	NifJ1	659918622	989
PC	P11498	Ppdk	659916939	988
FAH	P16930	FumC	659917216	988
PYGL	P06737	GlgC	659917204	988
Q14409	Q14409	GlpC	659917939	987
GK	P32189	GlpC	659917939	987
PCK2	Q16822	Mdh	659918819	987
PCK1	P35558	Mdh	659918819	987
DLD	P09622	Icd	659918818	987
PCK1	P35558	NifJ2	659918797	986
PCK1	P35558	NifJ1	659918622	986
WARS2	Q9UGM6	Ppdk	659916939	986
PCK2	Q16822	NifJ1	659918622	986
PCK2	Q16822	NifJ2	659918797	986
FAHD1	Q6P587	FumC	659917216	985
MDH1	P40925	OdhA	659918335	985
GK	P32189	GlpB	659917940	984
RPE	Q96AT9	Phk	659917936	984
RPEL1	Q2QD12	Phk	659917936	984
OXSM	Q9NWU1	Ppdk	659916939	984
PCK2	Q16822	Ppdk	659916939	982
NDUFS2	O75306	NifJ1	659918622	982
OGDHL	Q9ULD0	FumC	659917216	982
PCK1	P35558	Ppdk	659916939	982
OGDH	Q02218	FumC	659917216	982
NDUFS2	O75306	NifJ2	659918797	982
FH	P07954	SdhA3	659919142	981
BCKDHB	P21953	NifJ2	659918797	981
ACAA2	P42765	NifJ2	659918797	981
MDH1	P40925	NifJ1	659918622	981
BCKDHB	P21953	NifJ1	659918622	981
GSR	P00390	NifJ1	659918622	981
GSR	P00390	NifJ2	659918797	981
FH	P07954	SdhA	659918267	981
MDH1	P40925	NifJ2	659918797	981
CS	O75390	NifJ2	659918797	981
MTR	Q99707	GlyA	659917480	981
CS	O75390	NifJ1	659918622	981
GLUD1	P00367	Icd	659918818	981
ACSS3	Q9H6R3	NifJ1	659918622	980
ALDH3A1	P30838	AckA	659918198	980
ACSS3	Q9H6R3	NifJ2	659918797	980
ACO2	Q99798	FumC	659917216	979
UBC	P0CG48	RplC	659918937	979
SUCLG1	P53597	FumC	659917216	979
DLD	P09622	FumC	659917216	978
GAPDHS	O14556	Ppdk	659916939	977
TUFM	P49411	RpsD	659918899	977
MTR	Q99707	NifJ1	659918622	976
IDH2	P48735	Lpd	659917557	976
MTR	Q99707	NifJ2	659918797	976
MDH1	P40925	MmdA	659917492	976
DLST	P36957	FumC	659917216	975
CAT	P04040	SodA	659918893	974
TKT	P29401	Fba1	659917522	974
IDH1	O75874	Lpd	659917557	973
PCK2	Q16822	Eno1	659917660	973
PCK1	P35558	Eno1	659917660	973
DHTKD1	Q96HY7	FumC	659917216	972
ACAA2	P42765	Cat	659916973	972
PGAM2	P15259	Ppdk	659916939	972
IDH1	O75874	Mdh	659918819	971
ACAA2	P42765	NifJ1	659918622	971
IDH2	P48735	Mdh	659918819	971
GOT1L1	Q8NHS2	FumC	659917216	971
ALDH9A1	P49189	NifJ1	659918622	970
ALDH9A1	P49189	NifJ2	659918797	970
PFKM	P08237	Fba2	659917766	969
PFKL	P17858	Fba2	659917766	969
PFKP	Q01813	Fba2	659917766	969
SUCLG1	P53597	Mdh	659918819	967
NDUFS8	O00217	Ppdk	659916939	967
PCCB	P05166	Cat	659916973	966
LDHD	Q86WU2	Ppdk	659916939	966
ATP5F1A	P25705	FumC	659917216	966
MTR	Q99707	Ask	659918550	966
ALDH5A1	P51649	NifJ1	659918622	965
ALDH5A1	P51649	NifJ2	659918797	965
MTR	Q99707	Hom	659918329	964
HMGCLL1	Q8TB92	NifJ1	659918622	963
HMGCLL1	Q8TB92	NifJ2	659918797	963
CS	O75390	Mdh	659918819	963
HMGCL	P35914	NifJ1	659918622	963
HMGCL	P35914	NifJ2	659918797	963
ACAT1	P24752	NifJ2	659918797	963
ACAT1	P24752	NifJ1	659918622	963
ADSL	P30566	NifJ2	659918797	962
ADSL	P30566	NifJ1	659918622	962
ACAT2	Q9BWD1	NifJ2	659918797	962
ACAT2	Q9BWD1	NifJ1	659918622	962
TALDO1	P37837	NifJ2	659918797	961
MDH1	P40925	AceE	659918245	961
TALDO1	P37837	NifJ1	659918622	961
IDH3A	P50213	Acn	659918109	960
PGAM2	P15259	Gpi	659917425	960
PC	P11498	Mdh	659918819	959
ADHFE1	Q8IWW8	NifJ1	659918622	959
ADHFE1	Q8IWW8	NifJ2	659918797	959
ALDH3A1	P30838	NifJ1	659918622	959
ALDH3A1	P30838	NifJ2	659918797	959
PC	P11498	NifJ2	659918797	958
PC	P11498	NifJ1	659918622	958
MDH1	P40925	Icd	659918818	958
DLD	P09622	NifJ1	659918622	957
DLD	P09622	NifJ2	659918797	957
TALDO1	P37837	Pgm1	659917875	957
RPL5	P46777	RplC	659918937	956
RPL23	P62829	RplC	659918937	956
RPL9	P32969	RplC	659918937	956
RPL35	P42766	RplC	659918937	956
RPS15A	P62244	RplC	659918937	956
MCCC2	Q9HCC0	NifJ2	659918797	956
RPS3	P23396	RplC	659918937	956
CS	O75390	SdhB3	659919141	956
LDHD	Q86WU2	NifJ2	659918797	956
MCCC2	Q9HCC0	MutB	659919058	956
RPL7	P18124	RplC	659918937	956
ALDH1A2	O94788	NifJ2	659918797	956
ALDH1A1	P00352	NifJ2	659918797	956
ALDH2	P05091	NifJ2	659918797	956
ALDH1A2	O94788	NifJ1	659918622	956
MCCC2	Q9HCC0	NifJ1	659918622	956
LDHD	Q86WU2	NifJ1	659918622	956
PCCA	P05165	Cat	659916973	956
ALDH1A1	P00352	NifJ1	659918622	956
ALDH2	P05091	NifJ1	659918622	956
ALDH1B1	P30837	NifJ2	659918797	956
ALDH1A3	P47895	NifJ1	659918622	956
ALDH1A3	P47895	NifJ2	659918797	956
ALDH1B1	P30837	NifJ1	659918622	956
IDH2	P48735	NifJ1	659918622	955
MTR	Q99707	TyrB	659918246	955
IDH2	P48735	NifJ2	659918797	955
BPGM	P07738	Gpi	659917425	955
PGAM1	P18669	Gpi	659917425	955
PGAM4	Q8N0Y7	Gpi	659917425	955
IDH3B	O43837	FumC	659917216	954
L2HGDH	Q9H9P8	Ppdk	659916939	954
TKT	P29401	Pyk1	659917343	954
RPL19	P84098	RplC	659918937	954
SUCLG2	Q96I99	FumC	659917216	954
SUCLA2	Q9P2R7	FumC	659917216	954
IDH3G	P51553	FumC	659917216	954
HAO1	Q9UJM8	NifJ2	659918797	953
HAO1	Q9UJM8	NifJ1	659918622	953
MTR	Q99707	GuaB3	659917266	953
PCCA	P05165	MutB	659919058	952
TKT	P29401	Eno1	659917660	952
TALDO1	P37837	Gpi	659917425	952
CAT	P04040	AhpC	659918709	952
PRDX6	P30041	KatA	659917142	951
GLUD1	P00367	NifJ2	659918797	950
GLUD2	P49448	NifJ1	659918622	950
GLUD1	P00367	NifJ1	659918622	950
ACO1	P21399	Ppdk	659916939	950
GLUD2	P49448	NifJ2	659918797	950
AFMID	Q63HM1	FumC	659917216	950
GCDH	Q92947	NifJ1	659918622	948
PCK2	Q16822	Pyk1	659917343	948
PCK1	P35558	Pyk1	659917343	948
GCDH	Q92947	NifJ2	659918797	948
ACAD8	Q9UKU7	NifJ1	659918622	948
GAPDH	P04406	Ppdk	659916939	948
IVD	P26440	NifJ2	659918797	948
IVD	P26440	NifJ1	659918622	948
ACAD8	Q9UKU7	NifJ2	659918797	948
GLOD5	A6NK44	NifJ1	659918622	946
GLOD5	A6NK44	NifJ2	659918797	946
OXCT2	Q9BYC2	AckA	659918198	946
BPGM	P07738	Tpi1	659917315	945
TKT	P29401	Pgm1	659917875	944
GPI	P06744	Fba2	659917766	944
LDHB	P07195	Ppdk	659916939	943
IMPDH1	P20839	NifJ1	659918622	943
IMPDH1	P20839	NifJ2	659918797	943
LDHAL6A	Q6ZMR3	Ppdk	659916939	943
CAT	P04040	AldB	659917434	943
LDHAL6B	Q9BYZ2	Ppdk	659916939	943
RPS17	P08708	RplC	659918937	942
RPS19	P39019	RplC	659918937	942
MCEE	Q96PE7	MmdA	659917492	941
TALDO1	P37837	Pfp	659918060	941
MDH1	P40925	Pyk1	659917343	940
RPL30	P62888	RplC	659918937	940
IDH1	O75874	NifJ1	659918622	939
IDH1	O75874	NifJ2	659918797	939
SUCLG1	P53597	MutB	659919058	939
ACSS1	Q9NUB1	Cat	659916973	938
RPS26	P62854	RplC	659918937	938
Q5JNZ5	Q5JNZ5	RplC	659918937	938
TKT	P29401	Tpi1	659917315	938
TALDO1	P37837	Phk	659917936	937
PGAM4	Q8N0Y7	Ppdk	659916939	937
PGAM1	P18669	Ppdk	659916939	937
ALDH3B1	P43353	GabT	659918236	937
BPGM	P07738	Ppdk	659916939	937
ALDH3A1	P30838	GabT	659918236	937
DLST	P36957	Ppdk	659916939	936
DERA	Q9Y315	Gab	659917339	936
SDHB	P21912	Ppdk	659916939	935
CHDH	Q8NE62	AldB	659917434	935
ACSS2	Q9NR19	Cat	659916973	935
ALDH3B1	P43353	AckA	659918198	935
RPS24	P62847	RplC	659918937	934
ACAD8	Q9UKU7	BkdA2	659918588	934
DERA	Q9Y315	AldB	659917434	933
RPL31	P62899	RplC	659918937	933
RPL18A	Q02543	RplC	659918937	933
A6NKH3	A6NKH3	RplC	659918937	933
RPL37A	P61513	RplC	659918937	933
RPS27L	Q71UM5	RplC	659918937	933
RPS27	P42677	RplC	659918937	933
CS	O75390	SdhA3	659919142	933
GLO1	Q04760	NifJ2	659918797	932
GLO1	Q04760	NifJ1	659918622	932
ACSS2	Q9NR19	IolA	659917517	931
TALDO1	P37837	Fba2	659917766	930
GK	P32189	PFCIRM129_07050	659919024	930
Q14409	Q14409	PFCIRM129_07050	659919024	930
FBP2	O00757	Fba2	659917766	929
SUCLG1	P53597	Acn	659918109	929
GCAT	O75600	GlyA	659917480	929
TKTL1	P51854	Phk	659917936	929
PCCB	P05166	Mdh	659918819	929
TKT	P29401	Phk	659917936	929
TKTL2	Q9H0I9	Phk	659917936	929
SUCLG1	P53597	Cat	659916973	928
TKTL2	Q9H0I9	Fba2	659917766	928
TKT	P29401	Fba2	659917766	928
TKTL1	P51854	Fba2	659917766	928
MDH1	P40925	Eno1	659917660	928
RPS21	P63220	RplC	659918937	928
ADH5	P11766	AldB	659917434	928
PGAM1	P18669	PFCIRM129_02820	659918293	926
PGM1	P36871	Pfp	659918060	926
PGAM4	Q8N0Y7	PFCIRM129_02820	659918293	926
ACAD8	Q9UKU7	Lpd	659917557	926
ALDH3A1	P30838	KatA	659917142	926
ALDH7A1	P49419	KatA	659917142	925
RPS3A	P61247	RplC	659918937	925
PGAM2	P15259	Fba2	659917766	924
PGAM1	P18669	Fba2	659917766	924
BPGM	P07738	Fba2	659917766	924
PGAM4	Q8N0Y7	Fba2	659917766	924
BPGM	P07738	PFCIRM129_02820	659918293	924
ADH4	P08319	AldB	659917434	924
PC	P11498	FumC	659917216	924
MCEE	Q96PE7	NifJ1	659918622	922
ACSS3	Q9H6R3	Cat	659916973	922
MCEE	Q96PE7	NifJ2	659918797	922
ALDH3B1	P43353	KatA	659917142	922
SDHB	P21912	Cat	659916973	922
MMUT	P22033	Mdh	659918819	922
MDH2	P40926	SdhA3	659919142	922
POR	P16435	NifJ1	659918622	921
ACAT2	Q9BWD1	Cat	659916973	921
POR	P16435	NifJ2	659918797	921
NDUFV2	P19404	FumC	659917216	921
PGM5	Q15124	Pfp	659918060	921
NDUFS1	P28331	FumC	659917216	920
RPL36AL	Q969Q0	RplC	659918937	920
RPL36A	P83881	RplC	659918937	920
RPL38	P63173	RplC	659918937	920
PCK1	P35558	OdhA	659918335	919
ADH1B	P00325	AldB	659917434	919
ADH1C	P00326	AldB	659917434	919
PCK2	Q16822	OdhA	659918335	919
IDH1	O75874	LpdB	659918261	919
MTR	Q99707	Cys2	659917082	918
ACSM4	P0C7M7	MmdA	659917492	918
ACSM5	Q6NUN0	MmdA	659917492	918
ACSM3	Q53FZ2	MmdA	659917492	918
RPL13	P26373	RplC	659918937	918
RPS25	P62851	RplC	659918937	918
PGAM2	P15259	PFCIRM129_02820	659918293	918
PYGL	P06737	GlgX	659919098	917
PYGB	P11216	GlgX	659919098	917
PYGM	P11217	GlgX	659919098	917
ACADS	P16219	MmdA	659917492	916
ALDOC	P09972	Phk	659917936	916
ALDOA	P04075	Phk	659917936	916
ALDOB	P05062	Phk	659917936	916
ACADS	P16219	Cat	659916973	915
ACSS2	Q9NR19	MmdA	659917492	915
ALDH3A1	P30838	IolA	659917517	914
SDHB	P21912	Gab	659917339	914
CNPY2	Q9Y2B0	FumC	659917216	914
ESD	P10768	Dld	659917724	914
RPS7	P62081	RplC	659918937	914
GMDS	O60547	RmlA	659918176	914
ALDH7A1	P49419	NifJ1	659918622	913
SCP2	P22307	AccA	659918794	913
ALDH7A1	P49419	Ppdk	659916939	913
IREB2	P48200	Ppdk	659916939	913
MCCC2	Q9HCC0	Cat	659916973	912
MTR	Q99707	SufS	659917298	912
ALDH5A1	P51649	Cat	659916973	912
ALDH9A1	P49189	Cat	659916973	912
DERA	Q9Y315	Fba2	659917766	911
RPL10	P27635	RplC	659918937	911
TKT	P29401	Pgk	659917316	911
TST	Q16762	TyrB	659918246	911
MPST	P25325	TyrB	659918246	911
PCK1	P35558	DapL	659917213	911
PCK2	Q16822	DapL	659917213	911
RPL10L	Q96L21	RplC	659918937	911
ALDH7A1	P49419	Cat	659916973	910
AGMAT	Q9BSE5	AldB	659917434	910
MDH1	P40925	AtpG	659917888	910
ACO2	Q99798	NifJ1	659918622	909
PCCB	P05166	IolA	659917517	909
ACAT2	Q9BWD1	IolA	659917517	909
SCP2	P22307	IolA	659917517	909
PDHB	P11177	FumC	659917216	908
UQCRFS1	P47985	FumC	659917216	908
P0C7P4	P0C7P4	FumC	659917216	908
SDHB	P21912	Mdh	659918819	907
GSR	P00390	AhpC	659918709	907
OXCT1	P55809	AckA	659918198	907
RPS20	P60866	RplC	659918937	906
TUFM	P49411	SdhA	659918267	906
RPS2	P15880	RplC	659918937	906
FH	P07954	Ppdk	659916939	906
TUFM	P49411	SdhA3	659919142	906
RPL11	P62913	RplC	659918937	905
RPL12	P30050	RplC	659918937	905
RPS9	P46781	RplC	659918937	905
RPL26	P61254	RplC	659918937	905
MDH1	P40925	Ppdk	659916939	905
RPL26L1	Q9UNX3	RplC	659918937	905
RPL27A	P46776	RplC	659918937	905
RPL8	P62917	RplC	659918937	905
ALDH18A1	P54886	PFCIRM129_09300	659918623	905
RPS11	P62280	RplC	659918937	905
RPS14	P62263	RplC	659918937	905
RPL17	P18621	RplC	659918937	905
RPLP0	P05388	RplC	659918937	904
Q8NHW5	Q8NHW5	RplC	659918937	904
ENOSF1	Q7L5Y1	Pyk1	659917343	904
PCCA	P05165	IolA	659917517	904
GK	P32189	Pgk	659917316	903
ALDH6A1	Q02252	AldB	659917434	903
IDH2	P48735	PFCIRM129_09300	659918623	903
GLDC	P23378	NifJ2	659918797	903
UROD	P06132	NifJ2	659918797	903
RPS28	P62857	RplC	659918937	903
ALDH5A1	P51649	Ppdk	659916939	903
UROD	P06132	NifJ1	659918622	903
GLDC	P23378	NifJ1	659918622	903
Q14409	Q14409	Pgk	659917316	903
ADSL	P30566	GlyA	659917480	902
MDH2	P40926	Ppdk	659916939	902
PCCB	P05166	NifJ1	659918622	902
PCCB	P05166	NifJ2	659918797	902
HSPA8	P11142	Icd	659918818	900
P30456	P30456	FusA	659918688	900
ZNF292	O60281	PyrG	659918500	900
MPP3	Q13368	Mdh	659918819	900
ENSA	O43768	Eno1	659917660	900
HSPA2	P54652	Icd	659918818	900
NRP1	O14786	Eno1	659917660	900
ZNF646	O15015	FusA	659918688	900
VAMP7	P51809	Icd	659918818	900
CYP4F3	Q08477	PyrG	659918500	900
SND1	Q7KZF4	Icd	659918818	900
ZBTB2	Q8N680	Eno1	659917660	900
CTDP1	Q9Y5B0	Eno1	659917660	900
ALOX5	P09917	Gnd2	659919019	900
HMCN1	Q96RW7	FusA	659918688	900
PGLS	O95336	Eno1	659917660	900
SOAT1	P35610	Icd	659918818	900
YWHAG	P61981	FumC	659917216	900
H2BC3	P33778	FumC	659917216	900
WIPI2	Q9Y4P8	MetK	659917997	900
DMC1	Q14565	Eno1	659917660	900
LAG3	P18627	GroL2	659917458	900
NFKB1	P19838	NifJ2	659918797	900
PPP2R5C	Q13362	Eno1	659917660	900
APP	P05067	GroL1	659918856	900
NPHS1	O60500	Eno1	659917660	900
DLD	P09622	Eno1	659917660	900
FN1	P02751	Gpi	659917425	900
SLC2A14	Q8TDB8	Eno1	659917660	900
KCNMA1	Q12791	FumC	659917216	900
SLC2A3	P11169	Icd	659918818	900
P0DPK2	P0DPK2	Eno1	659917660	900
IQCB1	Q15051	Mdh	659918819	900
TEAD1	P28347	Eno1	659917660	900
APP	P05067	GroL2	659917458	900
SNAPIN	O95295	Eno1	659917660	900
ENO3	P13929	Eno1	659917660	900
CHRM4	P08173	Mdh	659918819	900
ATF7	P17544	Eno1	659917660	900
P30481	P30481	FusA	659918688	900
NFATC2	Q13469	CarB	659918003	900
Q31610	Q31610	FusA	659918688	900
RACK1	P63244	Eno1	659917660	900
CSMD2	Q7Z408	Mdh	659918819	900
SQSTM1	Q13501	Gpi	659917425	900
ARID1B	Q8NFD5	Eno1	659917660	900
H2AC4	P04908	Gpi	659917425	900
PYGM	P11217	Icd	659918818	900
H2AZ2	Q71UI9	FumC	659917216	900
NR1I3	Q14994	GlnA1	659917240	900
PDK1	Q15118	MutB	659919058	900
Q29960	Q29960	FusA	659918688	900
PGD	P52209	Eno1	659917660	900
MECOM	Q03112	Eno1	659917660	900
JUN	P05412	Mdh	659918819	900
PPP2R5E	Q16537	Eno1	659917660	900
ATF2	P15336	FumC	659917216	900
DLG4	P78352	Eno1	659917660	900
P30475	P30475	FusA	659918688	900
PPP6C	O00743	Eno1	659917660	900
PPP1CC	P36873	Eno1	659917660	900
ESRRB	O95718	MutB	659919058	900
TERF1	P54274	Eno1	659917660	900
MARVELD2	Q8N4S9	Eno1	659917660	900
TCF7L2	Q9NQB0	UvrB	659917335	900
HSF1	Q00613	Eno1	659917660	900
GATA3	P23771	CarB	659918003	900
VHL	P40337	FusA	659918688	900
Q9BYX7	Q9BYX7	GroL2	659917458	900
PLEKHA7	Q6IQ23	Mdh	659918819	900
HAX1	O00165	GroL2	659917458	900
CXCR5	P32302	Acn	659918109	900
SLC12A4	Q9UP95	PyrG	659918500	900
FHL1	Q13642	Eno1	659917660	900
H2AC21	Q8IUE6	Eno1	659917660	900
RAB5A	P20339	Icd	659918818	900
FH	P07954	Eno1	659917660	900
GAPDH	P04406	Eno1	659917660	900
PLEKHA7	Q6IQ23	Icd	659918818	900
CHRM2	P08172	Mdh	659918819	900
RPS3A	P61247	Icd	659918818	900
VTN	P04004	Gpi	659917425	900
NIPBL	Q6KC79	FusA	659918688	900
Q29940	Q29940	FusA	659918688	900
HSPA1L	P34931	Eno1	659917660	900
KSR1	Q8IVT5	Icd	659918818	900
SDCBP	O00560	Gnd2	659919019	900
HNRNPA1	P09651	Gnd2	659919019	900
SMG1	Q96Q15	FusA	659918688	900
CD74	P04233	GroL2	659917458	900
NOTCH3	Q9UM47	Ald	659918161	900
HSPA1B	P0DMV8	Icd	659918818	900
HSPA1B	P0DMV8	Eno1	659917660	900
PRKAA1	Q13131	Icd	659918818	900
FKBP1A	P62942	Gpi	659917425	900
ACTR2	P61160	Gpi	659917425	900
CYP4F22	Q6NT55	PFCIRM129_03860	659918129	900
DES	P17661	Eno1	659917660	900
HSP90AA1	P07900	Mdh	659918819	900
UBE2N	P61088	Gpi	659917425	900
GOT1	P17174	Mdh	659918819	900
LGALS3	P17931	CarB	659918003	900
TTN	Q8WZ42	Eno1	659917660	900
DGCR6L	Q9BY27	FumC	659917216	900
ORC3	Q9UBD5	CarB	659918003	900
DDX3Y	O15523	IlvC	659918214	900
NFKB1	P19838	Upp	659916834	900
ASB3	Q9Y575	Eno1	659917660	900
AGTPBP1	Q9UPW5	Eno1	659917660	900
CYP3A7	P24462	GlpK	659917366	900
HLA-G	P17693	FusA	659918688	900
IRF2	P14316	Eno1	659917660	900
IFIT3	O14879	CarB	659918003	900
YWHAQ	P27348	GlpK	659917366	900
AKT3	Q9Y243	Eno1	659917660	900
TRAPPC2	P0DI81	Eno1	659917660	900
TEAD4	Q15561	Eno1	659917660	900
P30483	P30483	FusA	659918688	900
BRWD3	Q6RI45	Acn	659918109	900
YWHAB	P31946	Mdh	659918819	900
EGFR	P00533	Mdh	659918819	900
ALDH5A1	P51649	GroL1	659918856	900
PGM1	P36871	Eno1	659917660	900
HDAC1	Q13547	Icd	659918818	900
HSCB	Q8IWL3	Icd	659918818	900
TOX4	O94842	NifJ2	659918797	900
YWHAZ	P63104	FumC	659917216	900
SNUPN	O95149	Eno1	659917660	900
WIPI1	Q5MNZ9	MetK	659917997	900
TJAP1	Q5JTD0	GlnA1	659917240	900
HSPA1B	P0DMV8	FumC	659917216	900
MYH14	Q7Z406	Acn	659918109	900
RAB5A	P20339	CarB	659918003	900
O60774	O60774	IlvC	659918214	900
DLG3	Q92796	FumC	659917216	900
GPD1L	Q8N335	GlpK	659917366	900
FH	P07954	Gpi	659917425	900
HSPA1L	P34931	Icd	659918818	900
PPP1CC	P36873	Gpi	659917425	900
SETSIP	P0DME0	Eno1	659917660	900
HAX1	O00165	GroL1	659918856	900
PSEN2	P49810	Eno1	659917660	900
PRKAB2	O43741	Icd	659918818	900
YWHAE	P62258	MutB	659919058	900
DDX17	Q92841	PntA	659916762	900
SFN	P31947	Icd	659918818	900
EIF6	P56537	FumC	659917216	900
QARS1	P47897	MetK	659917997	900
BMERB1	Q96MC5	Eno1	659917660	900
Q96H96	Q96H96	Icd	659918818	900
A1CF	Q9NQ94	UvrB	659917335	900
BCAR1	P56945	Icd	659918818	900
P30462	P30462	FusA	659918688	900
DLST	P36957	Eno1	659917660	900
ACTC1	P68032	GroL1	659918856	900
MAT2A	P31153	GroL1	659918856	900
UBE2C	O00762	Eno1	659917660	900
FN1	P02751	Eno1	659917660	900
HDAC4	P56524	PyrG	659918500	900
SPTB	P11277	Eno1	659917660	900
AR	P10275	Eno1	659917660	900
TWF1	Q12792	Eno1	659917660	900
GRB2	P62993	FumC	659917216	900
CSMD3	Q7Z407	Mdh	659918819	900
YWHAZ	P63104	Icd	659918818	900
EZH2	Q15910	Eno1	659917660	900
ESRRA	P11474	MutB	659919058	900
MYH10	P35580	Acn	659918109	900
YWHAE	P62258	FumC	659917216	900
SGCZ	Q96LD1	Eno1	659917660	900
YWHAB	P31946	FumC	659917216	900
IKBKE	Q14164	FumC	659917216	900
PRKCH	P24723	Eno1	659917660	900
HK1	P19367	Eno1	659917660	900
PRDM16	Q9HAZ2	Eno1	659917660	900
HDAC9	Q9UKV0	PyrG	659918500	900
ENO3	P13929	FumC	659917216	900
MRPL58	Q14197	MutB	659919058	900
TOX4	O94842	PntA	659916762	900
HSF1	Q00613	GroL1	659918856	900
RAB5A	P20339	Eno1	659917660	900
TRIO	O75962	Eno1	659917660	900
ALDOC	P09972	Eno1	659917660	900
ATG5	Q9H1Y0	Mdh	659918819	900
NDUFS7	O75251	Eno1	659917660	900
P30480	P30480	FusA	659918688	900
BCL6	P41182	Eno1	659917660	900
H2BC9	Q93079	FumC	659917216	900
NAPB	Q9H115	Icd	659918818	900
Q58FF7	Q58FF7	Mdh	659918819	900
P30501	P30501	FusA	659918688	900
SAE1	Q9UBE0	FumC	659917216	900
ATF7	P17544	FumC	659917216	900
YWHAH	Q04917	GlpK	659917366	900
ZAP70	P43403	PyrG	659918500	900
PYGL	P06737	Icd	659918818	900
HTT	P42858	Eno1	659917660	900
SLC2A14	Q8TDB8	Mdh	659918819	900
MMUT	P22033	MutA	659919057	900
P30485	P30485	FusA	659918688	900
LMNB1	P20700	FumC	659917216	900
P01877	P01877	FusA	659918688	900
ITGB1	P05556	Eno1	659917660	900
SFN	P31947	FumC	659917216	900
CAV1	Q03135	Eno1	659917660	900
PGM5	Q15124	Eno1	659917660	900
Q58FF6	Q58FF6	Eno1	659917660	900
ANXA5	P08758	Icd	659918818	900
YWHAB	P31946	Cys2	659917082	900
ITSN2	Q9NZM3	FusA	659918688	900
CHD8	Q9HCK8	CarB	659918003	900
CHEK2	O96017	Eno1	659917660	900
GDPD2	Q9HCC8	Acn	659918109	900
VCAM1	P19320	Eno1	659917660	900
CAV1	Q03135	Mdh	659918819	900
PDK3	Q15120	MutB	659919058	900
BCAP31	P51572	Acn	659918109	900
Q9BYX7	Q9BYX7	GroL1	659918856	900
SDCBP2	Q9H190	Gnd2	659919019	900
ACD	Q96AP0	Eno1	659917660	900
CD6	P30203	Acn	659918109	900
CCT4	P50991	Eno1	659917660	900
GFAP	P14136	Eno1	659917660	900
MTMR14	Q8NCE2	Eno1	659917660	900
Q07000	Q07000	FusA	659918688	900
KCNH2	Q12809	Eno1	659917660	900
MGST3	O14880	GlpK	659917366	900
RAB6A	P20340	Gpi	659917425	900
CLIC2	O15247	NifJ2	659918797	900
SUPT7L	O94864	PFCIRM129_03860	659918129	900
PSMA3	P25788	Eno1	659917660	900
EIF4G1	Q04637	GlpK	659917366	900
GRK2	P25098	GroL2	659917458	900
MAN2A1	Q16706	Eno1	659917660	900
GMDS	O60547	GroL1	659918856	900
FH	P07954	UvrB	659917335	900
P18464	P18464	FusA	659918688	900
LMNB2	Q03252	GuaA	659918837	900
LMNA	P02545	FumC	659917216	900
FUS	P35637	Mdh	659918819	900
HSPA5	P11021	Eno1	659917660	900
MDH2	P40926	GroL1	659918856	900
CDK2	P24941	Eno1	659917660	900
MADD	Q8WXG6	Acn	659918109	900
ESRRG	P62508	MutB	659919058	900
P30459	P30459	FusA	659918688	900
NEB	P20929	Eno1	659917660	900
SLC2A3	P11169	FumC	659917216	900
AKAP13	Q12802	UvrB	659917335	900
BCL2L13	Q9BXK5	FusA	659918688	900
MDH2	P40926	GroL2	659917458	900
SNRPB2	P08579	Icd	659918818	900
DCTN3	O75935	PyrG	659918500	900
ALDOA	P04075	Icd	659918818	900
JMJD7-PLA2G4B	P0C869	UvrB	659917335	900
SLC2A14	Q8TDB8	FumC	659917216	900
LRRK2	Q5S007	FumC	659917216	900
CAV1	Q03135	Icd	659918818	900
STAT3	P40763	Eno1	659917660	900
TSNAX	Q99598	FumC	659917216	900
HSPA9	P38646	RplB	659918934	900
CRNN	Q9UBG3	Icd	659918818	900
YWHAB	P31946	Eno1	659917660	900
P30495	P30495	FusA	659918688	900
PPP1CA	P62136	Gpi	659917425	900
HEY2	Q9UBP5	Eno1	659917660	900
YWHAQ	P27348	Cys2	659917082	900
FGF2	P09038	Cys2	659917082	900
PRKAB1	Q9Y478	FumC	659917216	900
POC1A	Q8NBT0	Eno1	659917660	900
P01876	P01876	FusA	659918688	900
CREBBP	Q92793	Eno1	659917660	900
CYP3A5	P20815	GlpK	659917366	900
PDK2	Q15119	MutB	659919058	900
ZHX1	Q9UKY1	Icd	659918818	900
HKDC1	Q2TB90	Eno1	659917660	900
ATF2	P15336	Eno1	659917660	900
CDK5	Q00535	Eno1	659917660	900
PSEN1	P49768	Eno1	659917660	900
TES	Q9UGI8	GroL1	659918856	900
TUBA8	Q9NY65	Eno1	659917660	900
PAIP1	Q9H074	CarB	659918003	900
H2AC6	Q93077	Eno1	659917660	900
HSD3B1	P14060	Eno1	659917660	900
DLG2	Q15700	Eno1	659917660	900
HSF1	Q00613	GroL2	659917458	900
GPI	P06744	FumC	659917216	900
YWHAQ	P27348	Eno1	659917660	900
HSD3B7	Q9H2F3	Mdh	659918819	900
TG	P01266	CarB	659918003	900
IFI27	P40305	NifJ2	659918797	900
MDFIC	Q9P1T7	GlpK	659917366	900
ACTR1A	P61163	GroL1	659918856	900
H2AC12	Q96KK5	Gpi	659917425	900
TXNL1	O43396	FusA	659918688	900
GCAT	O75600	GroL2	659917458	900
H2AC20	Q16777	Eno1	659917660	900
HEY1	Q9Y5J3	Eno1	659917660	900
EIF1	P41567	GroL1	659918856	900
YWHAG	P61981	Mdh	659918819	900
DLG1	Q12959	FumC	659917216	900
ANXA8L1	Q5VT79	Icd	659918818	900
PIK3R1	P27986	PFCIRM129_10155	659917468	900
PPP4C	P60510	Eno1	659917660	900
TRPC1	P48995	CarB	659918003	900
ACTA2	P62736	Eno1	659917660	900
PKLR	P30613	Eno1	659917660	900
FLNC	Q14315	Eno1	659917660	900
STAT1	P42224	GroL1	659918856	900
HSD3B1	P14060	Icd	659918818	900
FCHO1	O14526	NifJ2	659918797	900
GAPDH	P04406	FumC	659917216	900
RAB5B	P61020	CarB	659918003	900
ARHGAP29	Q52LW3	CarB	659918003	900
H2BC11	P06899	FumC	659917216	900
CYP4F11	Q9HBI6	PFCIRM129_03860	659918129	900
IFT88	Q13099	Eno1	659917660	900
ADGRE1	Q14246	FusA	659918688	900
GDPD2	Q9HCC8	SufB	659917302	900
H2BC13	Q99880	FumC	659917216	900
H2AC18	Q6FI13	Eno1	659917660	900
PRKCE	Q02156	Eno1	659917660	900
STAT3	P40763	GroL2	659917458	900
DLG1	Q12959	Eno1	659917660	900
H2AZ2	Q71UI9	Eno1	659917660	900
B4GALT3	O60512	NifJ2	659918797	900
IQCB1	Q15051	Eno1	659917660	900
H2AC7	P20671	Gpi	659917425	900
EXOSC5	Q9NQT4	FumC	659917216	900
CALM3	P0DP24	Gpi	659917425	900
YWHAQ	P27348	FumC	659917216	900
FH	P07954	FumC	659917216	900
H3-4	Q16695	Eno1	659917660	900
NFKB1	P19838	Eno1	659917660	900
ACTA2	P62736	GroL1	659918856	900
GABARAPL2	P60520	Eno1	659917660	900
JUP	P14923	NifJ2	659918797	900
Q2VIR3	Q2VIR3	Eno1	659917660	900
TERF1	P54274	Mdh	659918819	900
SNTA1	Q13424	Eno1	659917660	900
HDAC3	O15379	Icd	659918818	900
CD5L	O43866	Acn	659918109	900
WDR13	Q9H1Z4	MetK	659917997	900
PPP1CB	P62140	MutB	659919058	900
GLIS3	Q8NEA6	Eno1	659917660	900
DKC1	O60832	Eno1	659917660	900
EIF5B	O60841	Icd	659918818	900
DLG2	Q15700	FumC	659917216	900
ELF1	P32519	FusA	659918688	900
NUP62	P37198	FusA	659918688	900
VIRMA	Q69YN4	PFCIRM129_10155	659917468	900
NR4A2	P43354	GlpK	659917366	900
CDC16	Q13042	PyrG	659918500	900
MACF1	Q9UPN3	PyrG	659918500	900
Q29963	Q29963	FusA	659918688	900
MYH11	P35749	Acn	659918109	900
TRAPPC2	P0DI82	Eno1	659917660	900
HSPA5	P11021	FumC	659917216	900
DERA	Q9Y315	Phk	659917936	900
CTH	P32929	NifJ1	659918622	900
IREB2	P48200	FumC	659917216	900
ACO1	P21399	FumC	659917216	900
BTBD1	Q9H0C5	Acn	659918109	900
ALDOC	P09972	Icd	659918818	900
Q8N1N5	Q8N1N5	NifJ2	659918797	900
SARNP	P82979	Eno1	659917660	900
LENG8	Q96PV6	PyrG	659918500	900
ASXL2	Q76L83	FusA	659918688	900
SYK	P43405	PyrG	659918500	900
P0CJ85	P0CJ85	Eno1	659917660	900
HSPA8	P11142	FumC	659917216	900
ANXA11	P50995	Eno1	659917660	900
PPP1CA	P62136	Eno1	659917660	900
VIM	P08670	Eno1	659917660	900
PRPF8	Q6P2Q9	MetK	659917997	900
PIM3	Q86V86	FumC	659917216	900
PTPRC	P08575	CarB	659918003	900
SPECC1	Q5M775	UvrB	659917335	900
YWHAZ	P63104	GlpK	659917366	900
LPXN	O60711	Eno1	659917660	900
PKM	P14618	Eno1	659917660	900
MAP1LC3A	Q9H492	Eno1	659917660	900
PCCA	P05165	MmdA	659917492	900
MTMR12	Q9C0I1	PyrG	659918500	900
YWHAG	P61981	Cys2	659917082	900
CYP4F12	Q9HCS2	PyrG	659918500	900
ITPRID2	P28290	FusA	659918688	900
FCMR	O60667	Eno1	659917660	900
H2AC7	P20671	FumC	659917216	900
H2AX	P16104	Eno1	659917660	900
PLSCR3	Q9NRY6	NifJ2	659918797	900
COL14A1	Q05707	Eno1	659917660	900
GPI	P06744	Icd	659918818	900
RAB5C	P51148	CarB	659918003	900
ZNF207	O43670	Icd	659918818	900
STX8	Q9UNK0	CarB	659918003	900
CLPTM1L	Q96KA5	GlpK	659917366	900
TRAP1	Q12931	Icd	659918818	900
TERF2IP	Q9NYB0	FusA	659918688	900
KCNMA1	Q12791	Eno1	659917660	900
JUN	P05412	Eno1	659917660	900
FKBP5	Q13451	MetK	659917997	900
HTT	P42858	Mdh	659918819	900
SFPQ	P23246	GroL1	659918856	900
ENO1	P06733	GlpK	659917366	900
ARL5A	Q9Y689	Eno1	659917660	900
CSNK2A1	P68400	Eno1	659917660	900
TRAF5	O00463	RecA	659917912	900
OSBPL9	Q96SU4	MetK	659917997	900
ZBTB44	Q8NCP5	Eno1	659917660	900
BTBD2	Q9BX70	Acn	659918109	900
H2AJ	Q9BTM1	Eno1	659917660	900
SNCB	Q16143	GlpK	659917366	900
Q95365	Q95365	FusA	659918688	900
SFN	P31947	Cys2	659917082	900
ENO1	P06733	CspA	659918320	900
FMO2	Q99518	IlvC	659918214	900
CCT4	P50991	Icd	659918818	900
ENO2	P09104	CspA	659918320	900
CYP3A43	Q9HB55	GlpK	659917366	900
SLC2A4	P14672	Icd	659918818	900
PPP2R5B	Q15173	Eno1	659917660	900
DCTN1	Q14203	Eno1	659917660	900
HCFC1	P51610	PntA	659916762	900
H2AC6	Q93077	FumC	659917216	900
ALDOA	P04075	Eno1	659917660	900
P30498	P30498	FusA	659918688	900
H2AW	Q7L7L0	Eno1	659917660	900
HARS1	P12081	Icd	659918818	900
CAV3	P56539	Mdh	659918819	900
ACADM	P11310	GuaA	659918837	900
MED13L	Q71F56	Eno1	659917660	900
HSPA9	P38646	Eno1	659917660	900
FLNB	O75369	Eno1	659917660	900
CSNK2B	P67870	NifJ2	659918797	900
VPS25	Q9BRG1	UvrB	659917335	900
PEPD	P12955	Acn	659918109	900
ALDOB	P05062	Icd	659918818	900
EIF4A1	P60842	Gpi	659917425	900
GDPD2	Q9HCC8	RecA	659917912	900
UBE2N	P61088	Icd	659918818	900
EEF1D	P29692	FusA	659918688	900
MAP4	P27816	Eno1	659917660	900
YWHAE	P62258	GlpK	659917366	900
PPP2CA	P67775	Eno1	659917660	900
H3C7	P68431	Eno1	659917660	900
ARF1	P84077	Eno1	659917660	900
C6orf47	O95873	Eno1	659917660	900
RXRA	P19793	GlpK	659917366	900
ACHE	P22303	Eno1	659917660	900
ENO3	P13929	CspA	659918320	900
HSPA8	P11142	Gpi	659917425	900
YWHAE	P62258	Mdh	659918819	900
P30443	P30443	FusA	659918688	900
HSPA1B	P0DMV9	Eno1	659917660	900
EIF4A3	P38919	Gpi	659917425	900
HSD3B2	P26439	Icd	659918818	900
AHNAK	Q09666	Acn	659918109	900
PRKAB1	Q9Y478	Mdh	659918819	900
SFN	P31947	Mdh	659918819	900
SFN	P31947	MutB	659919058	900
GDI2	P50395	Icd	659918818	900
ACTC1	P68032	GroL2	659917458	900
FMO5	P49326	IlvC	659918214	900
EIF1	P41567	GroL2	659917458	900
NAPA	P54920	Icd	659918818	900
NFKB1	P19838	CarB	659918003	900
H2AJ	Q9BTM1	FumC	659917216	900
ANXA2	P07355	GlpK	659917366	900
FASTKD3	Q14CZ7	Icd	659918818	900
CSTF2	P33240	Acn	659918109	900
HSPA9	P38646	Gpi	659917425	900
SLC2A3	P11169	Mdh	659918819	900
SLC2A14	Q8TDB8	Icd	659918818	900
HDAC2	Q92769	Icd	659918818	900
FHL2	Q14192	Acn	659918109	900
HSPA1B	P0DMV9	Icd	659918818	900
SDCBP	O00560	GlnA1	659917240	900
H2AC14	Q99878	FumC	659917216	900
CYP4F12	Q9HCS2	PFCIRM129_03860	659918129	900
FKBP1B	P68106	Eno1	659917660	900
ATP5F1A	P25705	RmlA	659918176	900
H2AC11	P0C0S8	FumC	659917216	900
P10314	P10314	FusA	659918688	900
HK3	P52790	Eno1	659917660	900
APCS	P02743	GlpK	659917366	900
IL18BP	O95998	GroL2	659917458	900
Q8NHW5	Q8NHW5	Eno1	659917660	900
ACTG1	P63261	Eno1	659917660	900
KBTBD7	Q8WVZ9	Icd	659918818	900
P30486	P30486	FusA	659918688	900
CEBPD	P49716	Icd	659918818	900
P10316	P10316	FusA	659918688	900
CLIC1	O00299	NifJ2	659918797	900
H4C14	P62805	FumC	659917216	900
ENO2	P09104	FumC	659917216	900
NFKB1	P19838	IlvC	659918214	900
OTUB1	Q96FW1	Eno1	659917660	900
H2BC4	P62807	FumC	659917216	900
ZNF16	P17020	Eno1	659917660	900
HSPA2	P54652	FumC	659917216	900
SNX1	Q13596	Eno1	659917660	900
PSME2	Q9UL46	GroL1	659918856	900
TINF2	Q9BSI4	Eno1	659917660	900
ZDHHC7	Q9NXF8	PntA	659916762	900
SIRT4	Q9Y6E7	Icd	659918818	900
CCT6A	P40227	Eno1	659917660	900
H2BU1	Q8N257	FumC	659917216	900
GLUL	P15104	Eno1	659917660	900
ARL1	P40616	Eno1	659917660	900
EIF4A2	Q14240	Gpi	659917425	900
ENO2	P09104	GlpK	659917366	900
LMNA	P02545	GuaA	659918837	900
CAPZA2	P47755	FusA	659918688	900
FHL3	Q13643	Acn	659918109	900
PAF1	Q8N7H5	Eno1	659917660	900
P16189	P16189	FusA	659918688	900
P18463	P18463	FusA	659918688	900
Q04826	Q04826	FusA	659918688	900
HSPA5	P11021	Icd	659918818	900
Q6DRA6	Q6DRA6	FumC	659917216	900
HSD3B2	P26439	GlpK	659917366	900
GPD1	P21695	GlpK	659917366	900
PA2G4	Q9UQ80	MetK	659917997	900
SLC2A2	P11168	Mdh	659918819	900
STAT3	P40763	GroL1	659918856	900
P30466	P30466	FusA	659918688	900
P13746	P13746	FusA	659918688	900
PRKAA2	P54646	Icd	659918818	900
YWHAQ	P27348	Icd	659918818	900
P30491	P30491	FusA	659918688	900
SFN	P31947	Eno1	659917660	900
YWHAG	P61981	Eno1	659917660	900
UBC	P0CG48	Eno1	659917660	900
PGD	P52209	Gnd2	659919019	900
TPH1	P17752	Pgm1	659917875	900
FMO1	Q01740	IlvC	659918214	900
ATP6V1H	Q9UI12	PFCIRM129_07085	659919031	900
HSDL2	Q6YN16	Eno1	659917660	900
MAT2A	P31153	RecA	659917912	900
ZP2	Q05996	Eno1	659917660	900
AKT1	P31749	Eno1	659917660	900
CLIC4	Q9Y696	NifJ2	659918797	900
ITSN1	Q15811	FusA	659918688	900
JADE1	Q6IE81	Eno1	659917660	900
IRF2	P14316	Icd	659918818	900
OPLAH	O14841	GlpK	659917366	900
UBE2NL	Q5JXB2	Gpi	659917425	900
YWHAZ	P63104	Eno1	659917660	900
NFKB1	P19838	PntA	659916762	900
PA2G4	Q9UQ80	Icd	659918818	900
POT1	Q9NUX5	Eno1	659917660	900
ACTA2	P62736	GroL2	659917458	900
SLC12A6	Q9UHW9	PyrG	659918500	900
GRAP	Q13588	FumC	659917216	900
PPP2R5A	Q15172	Eno1	659917660	900
HSPA9	P38646	MetK	659917997	900
HSD3B2	P26439	Mdh	659918819	900
SLC2A4	P14672	Mdh	659918819	900
KALRN	O60229	Eno1	659917660	900
KPNB1	Q14974	CarB	659918003	900
TTC19	Q6DKK2	FumC	659917216	900
COL4A1	P02462	Acn	659918109	900
YWHAE	P62258	Eno1	659917660	900
EIF2S3	P41091	Eno1	659917660	900
PGLS	O95336	Mdh	659918819	900
EIF1B	O60739	GroL1	659918856	900
CEP152	O94986	Eno1	659917660	900
TEAD3	Q99594	Eno1	659917660	900
ACTR2	P61160	Eno1	659917660	900
MAD2L1	Q13257	Icd	659918818	900
AKT2	P31751	Eno1	659917660	900
LRRK2	Q5S007	Mdh	659918819	900
TUBA1C	Q9BQE3	Eno1	659917660	900
LRRK2	Q5S007	Icd	659918818	900
HNRNPK	P61978	Eno1	659917660	900
H2BC12	O60814	FumC	659917216	900
RAD51	Q06609	Gpi	659917425	900
ANXA3	P12429	Icd	659918818	900
TRIP6	Q15654	FusA	659918688	900
RIPK2	O43353	Eno1	659917660	900
MAT1A	Q00266	GroL2	659917458	900
NAT9	Q9BTE0	Eno1	659917660	900
YWHAE	P62258	Icd	659918818	900
NCL	P19338	NifJ2	659918797	900
PRKAB1	Q9Y478	Icd	659918818	900
SELENBP1	Q13228	FumC	659917216	900
CENPJ	Q9HC77	Eno1	659917660	900
HABP4	Q5JVS0	Eno1	659917660	900
TSG101	Q99816	Eno1	659917660	900
ST3GAL2	Q16842	Eno1	659917660	900
GDI1	P31150	Icd	659918818	900
H2BC5	P58876	FumC	659917216	900
ZNF720	Q7Z2F6	FusA	659918688	900
H3C7	P68431	FumC	659917216	900
HLA-E	P13747	FusA	659918688	900
GATA2	P23769	CarB	659918003	900
PGAM2	P15259	Eno1	659917660	900
H3C13	Q71DI3	Eno1	659917660	900
MAPK12	P53778	Eno1	659917660	900
ERCC2	P18074	Gpi	659917425	900
H4C7	Q99525	FumC	659917216	900
P30488	P30488	FusA	659918688	900
TOMM20	Q15388	GlpK	659917366	900
PDXDC1	Q6P996	MetK	659917997	900
RXRG	P48443	GlpK	659917366	900
HDAC5	Q9UQL6	PyrG	659918500	900
TUBAL3	A6NHL2	Eno1	659917660	900
SNCA	P37840	GlpK	659917366	900
SLC2A4	P14672	Eno1	659917660	900
OPA3	Q9H6K4	GlpK	659917366	900
BCAP31	P51572	CarB	659918003	900
P03989	P03989	FusA	659918688	900
MED23	Q9ULK4	PyrG	659918500	900
H2AC1	Q96QV6	FumC	659917216	900
SLC12A5	Q9H2X9	PyrG	659918500	900
SNRPA	P09012	Icd	659918818	900
ARF6	P62330	Eno1	659917660	900
RXRB	P28702	GlpK	659917366	900
CAV3	P56539	Eno1	659917660	900
YWHAE	P62258	Cys2	659917082	900
PGLS	O95336	Icd	659918818	900
ZDHHC3	Q9NYG2	PntA	659916762	900
ZNF326	Q5BKZ1	GroL1	659918856	900
P30510	P30510	FusA	659918688	900
HSPD1	P10809	FumC	659917216	900
TUBA3E	Q6PEY2	Eno1	659917660	900
VTN	P04004	Eno1	659917660	900
P30450	P30450	FusA	659918688	900
LAG3	P18627	GroL1	659918856	900
NCOR1	O75376	Eno1	659917660	900
MAT1A	Q00266	MetK	659917997	900
EIF1B	O60739	Gpi	659917425	900
P30447	P30447	FusA	659918688	900
ENO1	P06733	FumC	659917216	900
DDX5	P17844	PntA	659916762	900
ENO3	P13929	GlpK	659917366	900
ALDOB	P05062	Eno1	659917660	900
PLXNB2	O15031	PyrG	659918500	900
HSPA9	P38646	GroL2	659917458	900
L1TD1	Q5T7N2	Eno1	659917660	900
P30461	P30461	FusA	659918688	900
IL17B	Q9UHF5	Eno1	659917660	900
CSMD1	Q96PZ7	Mdh	659918819	900
SLC2A3	P11169	Eno1	659917660	900
P30504	P30504	FusA	659918688	900
FMO3	P31513	IlvC	659918214	900
H2AC12	Q96KK5	FumC	659917216	900
MAP4K1	Q92918	FusA	659918688	900
BPGM	P07738	Eno1	659917660	900
HSPA9	P38646	FumC	659917216	900
PIM1	P11309	FumC	659917216	900
ALDH5A1	P51649	GroL2	659917458	900
CLIC5	Q9NZA1	NifJ2	659918797	900
Q6RFH8	Q6RFH8	Eno1	659917660	900
EP300	Q09472	Eno1	659917660	900
P05534	P05534	FusA	659918688	900
ARL5B	Q96KC2	Eno1	659917660	900
P4HB	P07237	Eno1	659917660	900
P30484	P30484	FusA	659918688	900
H2AC11	P0C0S8	Gpi	659917425	900
PIK3R2	O00459	PFCIRM129_10155	659917468	900
TUBA1B	P68363	Eno1	659917660	900
WWTR1	Q9GZV5	UvrB	659917335	900
NTN4	Q9HB63	UvrB	659917335	900
PPP1CC	P36873	MutB	659919058	900
GMDS	O60547	GroL2	659917458	900
CCT3	P49368	Eno1	659917660	900
SET	Q01105	Eno1	659917660	900
MPST	P25325	GroL1	659918856	900
LGALS3	P17931	UvrB	659917335	900
HSPA9	P38646	GroL1	659918856	900
ZP4	Q12836	Eno1	659917660	900
CALM3	P0DP25	Gpi	659917425	900
CYP4F3	Q08477	PFCIRM129_03860	659918129	900
ISOC2	Q96AB3	FumC	659917216	900
DLG4	P78352	FumC	659917216	900
FKBP4	Q02790	MetK	659917997	900
HSP90AA1	P07900	Eno1	659917660	900
P30685	P30685	FusA	659918688	900
ARF5	P84085	Eno1	659917660	900
SFPQ	P23246	GroL2	659917458	900
PGAM1	P18669	Eno1	659917660	900
TST	Q16762	GroL2	659917458	900
ACTG2	P63267	Eno1	659917660	900
P30455	P30455	FusA	659918688	900
GMPPB	Q9Y5P6	Icd	659918818	900
PAH	P00439	Pgm1	659917875	900
PAG1	Q9NWQ8	Mdh	659918819	900
ZYX	Q15942	Acn	659918109	900
BHLHE40	O14503	Eno1	659917660	900
MAP1LC3B2	A6NCE7	Eno1	659917660	900
H2AC4	P04908	FumC	659917216	900
METTL14	Q9HCE5	Eno1	659917660	900
ZW10	O43264	UvrB	659917335	900
RPGRIP1L	Q68CZ1	FumC	659917216	900
P0DPK5	P0DPK5	FumC	659917216	900
MAN2A2	P49641	Eno1	659917660	900
YWHAZ	P63104	MutB	659919058	900
H2AC6	Q93077	Gpi	659917425	900
TMEM50B	P56557	IlvC	659918214	900
H2AC11	P0C0S8	Eno1	659917660	900
TPH2	Q8IWU9	Pgm1	659917875	900
LIMD2	Q9BT23	CarB	659918003	900
CDK3	Q00526	Eno1	659917660	900
H2AJ	Q9BTM1	Gpi	659917425	900
Q09160	Q09160	FusA	659918688	900
ATP6AP2	O75787	Eno1	659917660	900
CAPZA1	P52907	FusA	659918688	900
LONRF3	Q496Y0	Eno1	659917660	900
H2BC21	Q16778	FumC	659917216	900
MAT1A	Q00266	RecA	659917912	900
P04222	P04222	FusA	659918688	900
RAB6B	Q9NRW1	Gpi	659917425	900
H2AC21	Q8IUE6	FumC	659917216	900
HLA-F	P30511	FusA	659918688	900
SLC2A1	P11166	FumC	659917216	900
MAPK14	Q16539	Eno1	659917660	900
TUBA1A	Q71U36	Eno1	659917660	900
H2AC1	Q96QV6	Gpi	659917425	900
ACTG2	P63267	GroL1	659918856	900
TMEM50A	O95807	IlvC	659918214	900
SLC2A2	P11168	FumC	659917216	900
ITM2B	Q9Y287	Eno1	659917660	900
CCDC102B	Q68D86	FumC	659917216	900
FKBP1A	P62942	Eno1	659917660	900
IQCB1	Q15051	FumC	659917216	900
PRKAB2	O43741	Mdh	659918819	900
FBXO28	Q9NVF7	GlpK	659917366	900
DSP	P15924	Eno1	659917660	900
ACTR1B	P42025	Eno1	659917660	900
MAPK13	O15264	Eno1	659917660	900
HSCB	Q8IWL3	MutB	659919058	900
SGCD	Q92629	Eno1	659917660	900
SNX2	O60749	Eno1	659917660	900
HSP90AB1	P08238	Mdh	659918819	900
RXFP3	Q9NSD7	Eno1	659917660	900
ZP3	P21754	Eno1	659917660	900
PTGES2	Q9H7Z7	UvrB	659917335	900
CTNNB1	P35222	NifJ2	659918797	900
RPS3A	P61247	Gpi	659917425	900
ATN1	P54259	NifJ2	659918797	900
P18462	P18462	FusA	659918688	900
CAV3	P56539	Icd	659918818	900
P0CJ90	P0CJ90	Eno1	659917660	900
SPTBN1	Q01082	Eno1	659917660	900
IDH2	P48735	Icd	659918818	900
YWHAH	Q04917	Eno1	659917660	900
MAT1A	Q00266	GroL1	659918856	900
KCNMA1	Q12791	Mdh	659918819	900
NACA	Q13765	Acn	659918109	900
LRRK2	Q5S007	Eno1	659917660	900
H2AC20	Q16777	Gpi	659917425	900
BCHE	P06276	Eno1	659917660	900
ARF3	P61204	Eno1	659917660	900
ACTA1	P68133	Eno1	659917660	900
SFN	P31947	GlpK	659917366	900
FLNA	P21333	Eno1	659917660	900
HSD3B2	P26439	MutB	659919058	900
KBTBD6	Q86V97	Icd	659918818	900
PPP1CB	P62140	Eno1	659917660	900
PCNA	P12004	Eno1	659917660	900
ANXA4	P09525	Icd	659918818	900
YWHAQ	P27348	Mdh	659918819	900
P10319	P10319	FusA	659918688	900
HSD3B1	P14060	GlpK	659917366	900
CSNK2A3	Q8NEV1	Eno1	659917660	900
TES	Q9UGI8	GroL2	659917458	900
HSD17B10	Q99714	Eno1	659917660	900
KDM2A	Q9Y2K7	Eno1	659917660	900
PRPH	P41219	Eno1	659917660	900
ACTA1	P68133	GroL1	659918856	900
H2AC18	Q6FI13	FumC	659917216	900
ATP6V0C	P27449	Mdh	659918819	900
YWHAB	P31946	Icd	659918818	900
STAT6	P42226	FusA	659918688	900
SIGIRR	Q6IA17	Eno1	659917660	900
PDIA3	P30101	Icd	659918818	900
ACTG1	P63261	GroL2	659917458	900
HSPB2	Q16082	Eno1	659917660	900
PYGB	P11216	Icd	659918818	900
CTSA	P10619	CarB	659918003	900
SLC12A7	Q9Y666	PyrG	659918500	900
CBX3	Q13185	Eno1	659917660	900
TUBA3C	P0DPH8	Eno1	659917660	900
RPL10A	P62906	Icd	659918818	900
GRK3	P35626	GroL2	659917458	900
SLC2A1	P11166	Icd	659918818	900
RBM47	A0AV96	PyrG	659918500	900
SAT1	P21673	FumC	659917216	900
SF3B1	O75533	CarB	659918003	900
P0CJ89	P0CJ89	Eno1	659917660	900
EZH1	Q92800	Eno1	659917660	900
SOD1	P00441	Eno1	659917660	900
OSGEP	Q9NPF4	Eno1	659917660	900
H3-4	Q16695	FumC	659917216	900
ACTR1B	P42025	GroL1	659918856	900
PRKAB2	O43741	FumC	659917216	900
HSPA1L	P34931	FumC	659917216	900
TCF7L1	Q9HCS4	UvrB	659917335	900
CNOT7	Q9UIV1	Icd	659918818	900
EXOC5	O00471	Eno1	659917660	900
P30453	P30453	FusA	659918688	900
P0CJ87	P0CJ87	Eno1	659917660	900
NR4A1	P22736	GlpK	659917366	900
MAPK11	Q15759	Eno1	659917660	900
CEP57L1	Q8IYX8	Icd	659918818	900
XDH	P47989	GlpK	659917366	900
PPP1CA	P62136	MutB	659919058	900
MED13	Q9UHV7	Eno1	659917660	900
H2AX	P16104	FumC	659917216	900
RAB5C	P51148	Eno1	659917660	900
CYP4F22	Q6NT55	PyrG	659918500	900
ANXA1	P04083	GlpK	659917366	900
EIF2S1	P05198	Gpi	659917425	900
GART	P22102	FusA	659918688	900
Q9BYX7	Q9BYX7	Eno1	659917660	900
LRRK2	Q5S007	MutB	659919058	900
HSPA8	P11142	Eno1	659917660	900
MTNR1A	P48039	Eno1	659917660	900
TWF2	Q6IBS0	Eno1	659917660	900
ACTR1A	P61163	GroL2	659917458	900
H2AC4	P04908	Eno1	659917660	900
CALML3	P27482	Gpi	659917425	900
ATP1B1	P05026	Icd	659918818	900
MAT2A	P31153	GroL2	659917458	900
Q9BZK3	Q9BZK3	Acn	659918109	900
HLA-B	P01889	FusA	659918688	900
TEAD2	Q15562	Eno1	659917660	900
B2M	P61769	Acn	659918109	900
HSD3B7	Q9H2F3	Eno1	659917660	900
LTB4R2	Q9NPC1	Mdh	659918819	900
CSTF2T	Q9H0L4	Acn	659918109	900
EIF1B	O60739	Eno1	659917660	900
P0DPK2	P0DPK2	FumC	659917216	900
ACTC1	P68032	Eno1	659917660	900
YWHAH	Q04917	Mdh	659918819	900
LMNB1	P20700	GuaA	659918837	900
P01891	P01891	FusA	659918688	900
TST	Q16762	GroL1	659918856	900
MAT2A	P31153	MetK	659917997	900
ANXA8L1	P13928	Icd	659918818	900
P01893	P01893	FusA	659918688	900
P30479	P30479	FusA	659918688	900
DDX3X	O00571	IlvC	659918214	900
WDR88	Q6ZMY6	PntA	659916762	900
ACTB	P60709	GroL2	659917458	900
CYP4F2	P78329	PFCIRM129_03860	659918129	900
P30460	P30460	FusA	659918688	900
YWHAB	P31946	GlpK	659917366	900
SLC2A4	P14672	FumC	659917216	900
H3-3B	P84243	Eno1	659917660	900
GRINA	Q7Z429	Ald	659918161	900
KLHL6	Q8WZ60	FumC	659917216	900
P0CJ86	P0CJ86	Eno1	659917660	900
CSNK2A2	P19784	Eno1	659917660	900
P16188	P16188	FusA	659918688	900
KPNA6	O60684	Gpi	659917425	900
MTHFD1	P11586	Eno1	659917660	900
YWHAH	Q04917	FumC	659917216	900
H2BC14	Q99879	FumC	659917216	900
RPGRIP1L	Q68CZ1	Eno1	659917660	900
CD74	P04233	GroL1	659918856	900
FOXS1	O43638	GlpK	659917366	900
LAMB1	P07942	Eno1	659917660	900
LMNB2	Q03252	FumC	659917216	900
HSPA6	P17066	Icd	659918818	900
YWHAZ	P63104	Cys2	659917082	900
FNDC3A	Q9Y2H6	NifJ2	659918797	900
IL18BP	O95998	GroL1	659918856	900
HSP90AB1	P08238	Icd	659918818	900
ARPP19	P56211	Eno1	659917660	900
P30492	P30492	FusA	659918688	900
TUBA3C	P0DPH7	Eno1	659917660	900
ACTBL2	Q562R1	GroL2	659917458	900
Q95604	Q95604	FusA	659918688	900
P30512	P30512	FusA	659918688	900
PGLS	O95336	FumC	659917216	900
MPST	P25325	GroL2	659917458	900
HSPA1B	P0DMV9	FumC	659917216	900
ACTBL2	Q562R1	Eno1	659917660	900
CCN2	P29279	Gnd2	659919019	900
SDCBP2	Q9H190	GlnA1	659917240	900
Q29836	Q29836	FusA	659918688	900
PIM2	Q9P1W9	FumC	659917216	900
IL10RA	Q13651	IlvC	659918214	900
EIF1B	O60739	GroL2	659917458	900
HSPA6	P17066	Eno1	659917660	900
PSME2	Q9UL46	GroL2	659917458	900
TUBA4A	P68366	Eno1	659917660	900
HSP90AA1	P07900	Icd	659918818	900
P30457	P30457	FusA	659918688	900
WDR6	Q9NNW5	NifJ2	659918797	900
NQO2	P16083	GroL2	659917458	900
POLR1C	O15160	FumC	659917216	900
ACTG2	P63267	GroL2	659917458	900
DUX4	Q9UBX2	Eno1	659917660	900
RPS13	P62277	Gpi	659917425	900
CCT6B	Q92526	Eno1	659917660	900
H3C13	Q71DI3	FumC	659917216	900
Q29718	Q29718	FusA	659918688	900
CRP	P02741	GlpK	659917366	900
H2AC14	Q99878	Eno1	659917660	900
SLC2A2	P11168	Icd	659918818	900
FH	P07954	RplB	659918934	900
ERBB4	Q15303	Mdh	659918819	900
TRAPPC3	O43617	Icd	659918818	900
HSPA5	P11021	Gpi	659917425	900
H2AC18	Q6FI13	Gpi	659917425	900
Q6P474	Q6P474	MetK	659917997	900
KCNH7	Q9NS40	Eno1	659917660	900
HK2	P52789	Eno1	659917660	900
GRAP	Q13588	Eno1	659917660	900
H2AZ1	P0C0S5	FumC	659917216	900
EIF1	P41567	Gpi	659917425	900
KPNA5	O15131	Gpi	659917425	900
RACK1	P63244	FusA	659918688	900
YWHAH	Q04917	MutB	659919058	900
H2AX	P16104	Gpi	659917425	900
CBX1	P83916	Eno1	659917660	900
CYP4F2	P78329	PyrG	659918500	900
ENO2	P09104	Eno1	659917660	900
ACTG1	P63261	GroL1	659918856	900
FHL5	Q5TD97	Acn	659918109	900
P30508	P30508	FusA	659918688	900
P30487	P30487	FusA	659918688	900
GRK3	P35626	GroL1	659918856	900
H2BC18	Q5QNW6	FumC	659917216	900
UBE2NL	Q5JXB2	Icd	659918818	900
SLC2A1	P11166	Mdh	659918819	900
HSPA2	P54652	Gpi	659917425	900
RAD52	P43351	Eno1	659917660	900
HSPA1B	P0DMV8	Gpi	659917425	900
ENO1	P06733	Eno1	659917660	900
CYSLTR2	Q9NS75	Eno1	659917660	900
FNDC3B	Q53EP0	NifJ2	659918797	900
YWHAH	Q04917	Cys2	659917082	900
ZNF326	Q5BKZ1	GroL2	659917458	900
Q58FF6	Q58FF6	Mdh	659918819	900
RPL31	P62899	Eno1	659917660	900
STAT1	P42224	Eno1	659917660	900
ACTR1A	P61163	Eno1	659917660	900
H2AZ1	P0C0S5	Eno1	659917660	900
H2AC21	Q8IUE6	Gpi	659917425	900
FGF1	P05230	Cys2	659917082	900
Q29865	Q29865	FusA	659918688	900
CYP4F11	Q9HBI6	PyrG	659918500	900
H2BC17	P23527	FumC	659917216	900
Q58FF7	Q58FF7	Eno1	659917660	900
H2AW	Q7L7L0	FumC	659917216	900
PPP1R13B	Q96KQ4	UvrB	659917335	900
H2AC20	Q16777	FumC	659917216	900
CLIC3	O95833	NifJ2	659918797	900
CYP3A4	P08684	GlpK	659917366	900
LAMB2	P55268	Eno1	659917660	900
ACTBL2	Q562R1	GroL1	659918856	900
CALM3	P0DP23	Gpi	659917425	900
DMC1	Q14565	Gpi	659917425	900
HSPA1L	P34931	Gpi	659917425	900
MNDA	P41218	FusA	659918688	900
H3-3B	P84243	FumC	659917216	900
SNAPC3	Q92966	Eno1	659917660	900
RAB5C	P51148	Icd	659918818	900
MPP7	Q5T2T1	Mdh	659918819	900
NQO2	P16083	GroL1	659918856	900
IFIT2	P09913	CarB	659918003	900
STAT1	P42224	GroL2	659917458	900
SLC30A9	Q6PML9	ArgG	659917010	900
HSD3B2	P26439	Eno1	659917660	900
P30493	P30493	FusA	659918688	900
YWHAH	Q04917	Icd	659918818	900
IDH1	O75874	Icd	659918818	900
ARF4	P18085	Eno1	659917660	900
HSPA6	P17066	Gpi	659917425	900
JUN	P05412	Icd	659918818	900
MTNR1B	P49286	Eno1	659917660	900
DAG1	Q14118	Mdh	659918819	900
YWHAG	P61981	Icd	659918818	900
Q15486	Q15486	UvrB	659917335	900
H2BC1	Q96A08	FumC	659917216	900
Q9BY60	Q9BY60	Eno1	659917660	900
NACA2	Q9H009	Acn	659918109	900
SNCG	O76070	GlpK	659917366	900
YWHAG	P61981	MutB	659919058	900
SGCG	Q13326	Eno1	659917660	900
P30464	P30464	FusA	659918688	900
P16190	P16190	FusA	659918688	900
IVNS1ABP	Q9Y6Y0	Eno1	659917660	900
ACTB	P60709	Eno1	659917660	900
GABARAPL1	Q9H0R8	Eno1	659917660	900
PPP2CB	P62714	Eno1	659917660	900
P18465	P18465	FusA	659918688	900
STAT4	Q14765	GroL2	659917458	900
CYP4F8	P98187	PyrG	659918500	900
HSD3B1	P14060	MutB	659919058	900
HSPA2	P54652	Eno1	659917660	900
HSPA9	P38646	PFCIRM129_03860	659918129	900
H2AC1	Q96QV6	Eno1	659917660	900
HLA-A	P04439	FusA	659918688	900
EIF1	P41567	Eno1	659917660	900
ZFP36	P26651	Eno1	659917660	900
H2AC12	Q96KK5	Eno1	659917660	900
H2AC14	Q99878	Gpi	659917425	900
YWHAZ	P63104	Mdh	659918819	900
P0CJ88	P0CJ88	Eno1	659917660	900
DPY30	Q9C005	UvrB	659917335	900
HSD3B7	Q9H2F3	Icd	659918818	900
AOX1	Q06278	GlpK	659917366	900
STAT4	Q14765	GroL1	659918856	900
SVEP1	Q4LDE5	GroL2	659917458	900
TRIM23	P36406	NifJ2	659918797	900
PGAM4	Q8N0Y7	Eno1	659917660	900
Q9TNN7	Q9TNN7	FusA	659918688	900
HSPA1B	P0DMV9	Gpi	659917425	900
DLG3	Q92796	Eno1	659917660	900
RABGGTB	P53611	Mdh	659918819	900
CBX5	P45973	Eno1	659917660	900
ATP5F1B	P06576	Eno1	659917660	900
PDK4	Q16654	MutB	659919058	900
MAP1LC3B	Q9GZQ8	Eno1	659917660	900
RPS8	P62241	Icd	659918818	900
PLG	P00747	Eno1	659917660	900
PIK3R5	Q8WYR1	Acn	659918109	900
HSD3B1	P14060	FumC	659917216	900
HSD3B2	P26439	FumC	659917216	900
YWHAB	P31946	MutB	659919058	900
PPP2R5D	Q14738	Eno1	659917660	900
RPGRIP1L	Q68CZ1	Mdh	659918819	900
DGCR6	Q14129	FumC	659917216	900
H2BC15	Q99877	FumC	659917216	900
CYP4F8	P98187	PFCIRM129_03860	659918129	900
GABARAP	O95166	Eno1	659917660	900
TERF2IP	Q9NYB0	Mdh	659918819	900
ATP5F1B	P06576	RecA	659917912	900
HSPA6	P17066	FumC	659917216	900
P30490	P30490	FusA	659918688	900
H3-5	Q6NXT2	FumC	659917216	900
ACTB	P60709	GroL1	659918856	900
SVEP1	Q4LDE5	GroL1	659918856	900
UBB	P0CG47	Eno1	659917660	900
ACTA1	P68133	GroL2	659917458	900
GAPDHS	O14556	FumC	659917216	900
FKBP1B	P68106	Gpi	659917425	900
ACTR1B	P42025	GroL2	659917458	900
SPARC	P09486	FusA	659918688	900
MRPL12	P52815	Icd	659918818	900
P0DPK5	P0DPK5	Eno1	659917660	900
HSP90AB1	P08238	Eno1	659917660	900
RD3	Q7Z3Z2	Eno1	659917660	900
A6NMY6	A6NMY6	GlpK	659917366	900
MYH9	P35579	Acn	659918109	900
GLUL	P15104	Acn	659918109	900
IPO13	O94829	GlpK	659917366	900
YWHAQ	P27348	MutB	659919058	900
SLC2A1	P11166	Eno1	659917660	900
P30499	P30499	FusA	659918688	900
GRB2	P62993	Eno1	659917660	900
HSD3B1	P14060	Mdh	659918819	900
TGFB1	P01137	CarB	659918003	900
HLA-C	P10321	FusA	659918688	900
H3-5	Q6NXT2	Eno1	659917660	900
histone H2B type F-S-like	P57053	FumC	659917216	900
H2AW	Q7L7L0	Gpi	659917425	900
TCAP	O15273	Eno1	659917660	900
GCAT	O75600	GroL1	659918856	900
Q31612	Q31612	FusA	659918688	900
PCBD1	P61457	MutB	659919058	900
GRK2	P25098	GroL1	659918856	900
NMI	Q13287	NifJ2	659918797	900
PPP1CB	P62140	Gpi	659917425	900
IFI44L	Q53G44	Mdh	659918819	900
H2AC7	P20671	Eno1	659917660	900
RPLP0	P05388	Eno1	659917660	900
ANPEP	P15144	PyrG	659918500	900
CDK1	P06493	Eno1	659917660	900
P30505	P30505	FusA	659918688	900
SLC2A2	P11168	Eno1	659917660	900
YWHAG	P61981	GlpK	659917366	900
COL4A2	P08572	CarB	659918003	900
P01892	P01892	FusA	659918688	900
STAB1	Q9NY15	Eno1	659917660	900
ALDH5A1	P51649	FumC	659917216	898
ATP5F1B	P06576	FumC	659917216	898
GNPDA2	Q8TDQ7	NifJ2	659918797	898
GNPDA2	Q8TDQ7	NifJ1	659918622	898
DERA	Q9Y315	NifJ2	659918797	897
DERA	Q9Y315	NifJ1	659918622	897
PGM5	Q15124	Fba2	659917766	897
MDH1	P40925	SdhB3	659919141	897
PGM1	P36871	Fba2	659917766	897
ACSS1	Q9NUB1	Mdh	659918819	896
GOT1	P17174	Ppdk	659916939	896
ACSS2	Q9NR19	Mdh	659918819	896
ALDH7A1	P49419	NifJ2	659918797	896
GOT2	P00505	Ppdk	659916939	896
METAP1	P53582	Ppdk	659916939	895
QRSL1	Q9H0R6	FumC	659917216	894
MDH1	P40925	SdhA3	659919142	893
MDH1	P40925	SdhA	659918267	893
DERA	Q9Y315	MutB	659919058	893
GFM1	Q96RP9	RplC	659918937	892
GK	P32189	UgpQ2	659917149	892
MTHFD2L	Q9H903	Ppdk	659916939	892
RPS18	P62269	RplC	659918937	892
ATP5F1C	P36542	FumC	659917216	892
Q14409	Q14409	UgpQ2	659917149	892
MTHFD2	P13995	Ppdk	659916939	892
TPI1	P60174	Ppdk	659916939	890
Q14409	Q14409	Tpi1	659917315	889
GK	P32189	Tpi1	659917315	889
SLC25A3	Q00325	FumC	659917216	889
ACO2	Q99798	NifJ2	659918797	889
HSD17B10	Q99714	NifJ2	659918797	888
HSD17B10	Q99714	NifJ1	659918622	888
RPL22L1	Q6P5R6	RplC	659918937	888
PC	P11498	MutB	659919058	887
GLUD2	P49448	Icd	659918818	887
IDH3G	P51553	Icd	659918818	885
IDH3B	O43837	Icd	659918818	885
MDH1	P40925	Tpi1	659917315	885
MDH1	P40925	NuoF	659918728	885
PCCA	P05165	NifJ2	659918797	884
CTH	P32929	NifJ2	659918797	884
PCCA	P05165	NifJ1	659918622	884
UQCRC2	P22695	FumC	659917216	883
GK	P32189	PFCIRM129_08935	659918681	883
GK	P32189	Tkt	659917825	881
ALDH9A1	P49189	KatA	659917142	881
GRHPR	Q9UBQ7	NifJ2	659918797	881
Q14409	Q14409	Tkt	659917825	881
Q14409	Q14409	PFCIRM129_08935	659918681	880
IDH1	O75874	PFCIRM129_09300	659918623	879
MDH2	P40926	TyrB	659918246	879
PCCA	P05165	Ppdk	659916939	878
PGM5	Q15124	Phk	659917936	878
PGM1	P36871	Phk	659917936	878
MCCC1	Q96RQ3	MutB	659919058	877
IDH1	O75874	PurB	659917411	876
TKT	P29401	Mdh	659918819	876
GRHPR	Q9UBQ7	NifJ1	659918622	875
MDH1	P40925	MutB	659919058	873
RPS5	P46782	RplC	659918937	873
PMPCB	O75439	FumC	659917216	871
MDH1	P40925	BkdA2	659918588	871
UQCRC1	P31930	FumC	659917216	871
SPR	P35270	FumC	659917216	871
ALDH5A1	P51649	Icd	659918818	870
SLC25A5	P05141	FumC	659917216	870
MDH1	P40925	Tal1	659918750	870
SLC25A4	P12235	FumC	659917216	870
MTR	Q99707	DapL	659917213	870
RPS8	P62241	RplC	659918937	870
SLC25A6	P12236	FumC	659917216	870
FAH	P16930	SdhB3	659919141	870
MDH2	P40926	Icd	659918818	870
SLC25A31	Q9H0C2	FumC	659917216	870
NSA2	O95478	RplC	659918937	870
ENOSF1	Q7L5Y1	LutB	659917473	869
SDHB	P21912	MutB	659919058	869
PCK2	Q16822	AceE	659918245	868
PCK1	P35558	AceE	659918245	868
ECHS1	P30084	NifJ1	659918622	867
ECHS1	P30084	NifJ2	659918797	867
MDH1	P40925	Tkt	659917825	866
MDH1	P40925	Gpi	659917425	866
DHTKD1	Q96HY7	Acn	659918109	866
MDH1	P40925	PurB	659917411	866
SOD2	P04179	GyrB2	659918140	865
SUCLA2	Q9P2R7	Cat	659916973	864
SUCLG2	Q96I99	Cat	659916973	864
FAH	P16930	SdhA3	659919142	864
RPL18	Q07020	RplC	659918937	863
ISCU	Q9H1K1	SufS	659917298	863
MDH1	P40925	Pgk	659917316	863
MDH1	P40925	AcpP	659918250	862
DERA	Q9Y315	Pgm1	659917875	862
RPS13	P62277	RplC	659918937	862
PGAM4	Q8N0Y7	Phk	659917936	860
PGAM1	P18669	Phk	659917936	860
PGAM2	P15259	Phk	659917936	860
BPGM	P07738	Phk	659917936	860
GPD2	P43304	Ppdk	659916939	858
GPD2	P43304	FumC	659917216	858
MMUT	P22033	SdhB3	659919141	858
OXCT1	P55809	PurB	659917411	857
OXCT2	Q9BYC2	PurB	659917411	857
GPI	P06744	Phk	659917936	855
DERA	Q9Y315	Gpi	659917425	855
LDHAL6B	Q9BYZ2	Phk	659917936	854
LDHAL6A	Q6ZMR3	Phk	659917936	854
IDH2	P48735	FumC	659917216	854
LDHC	P07864	Phk	659917936	854
IDH1	O75874	FumC	659917216	854
LDHA	P00338	Phk	659917936	854
LDHB	P07195	Phk	659917936	854
MSRA	Q9UJ68	SodA	659918893	853
MDH1	P40925	Gab	659917339	853
ENOSF1	Q7L5Y1	LutA	659917474	852
NDUFS7	O75251	NifJ1	659918622	851
HMGCL	P35914	Ppdk	659916939	851
GAPDH	P04406	Phk	659917936	851
NDUFS7	O75251	NifJ2	659918797	851
GAPDHS	O14556	Phk	659917936	851
HMGCLL1	Q8TB92	Ppdk	659916939	851
ALDH5A1	P51649	Mdh	659918819	850
GNPDA1	P46926	NifJ1	659918622	850
GNPDA1	P46926	NifJ2	659918797	850
GPI	P06744	Mdh	659918819	849
TKT	P29401	Gnd2	659919019	849
GMPR	P36959	NifJ1	659918622	848
GMPR	P36959	NifJ2	659918797	848
NDUFAB1	O14561	FumC	659917216	848
GMPR2	Q9P2T1	NifJ2	659918797	848
GMPR2	Q9P2T1	NifJ1	659918622	848
FH	P07954	Acn	659918109	847
MTR	Q99707	Lpd	659917557	847
GLDC	P23378	IolA	659917517	847
GK	P32189	NifJ2	659918797	846
GK	P32189	NifJ1	659918622	846
Q14409	Q14409	NifJ2	659918797	846
PCK1	P35558	MutB	659919058	846
Q14409	Q14409	NifJ1	659918622	846
TKT	P29401	BkdA2	659918588	845
ETFDH	Q16134	FumC	659917216	844
NDUFS3	O75489	FumC	659917216	843
GAPDHS	O14556	NifJ1	659918622	843
GPI	P06744	ArgG	659917010	843
AGMAT	Q9BSE5	ArgG	659917010	843
TALDO1	P37837	Mdh	659918819	843
GAPDHS	O14556	NifJ2	659918797	843
GPI	P06744	AldB	659917434	843
RPL24	P83731	RplC	659918937	842
AK3	Q9UIJ7	FumC	659917216	842
RSL24D1	Q9UHA3	RplC	659918937	842
CYC1	P08574	FumC	659917216	842
ALDH5A1	P51649	IolA	659917517	842
GLDC	P23378	ArgG	659917010	841
IDH2	P48735	TyrB	659918246	841
IDH1	O75874	TyrB	659918246	841
GART	P22102	NifJ2	659918797	841
GART	P22102	NifJ1	659918622	841
ASL	P04424	NifJ2	659918797	841
GLDC	P23378	AldB	659917434	841
GNPNAT1	Q96EK6	FumC	659917216	841
ASL	P04424	NifJ1	659918622	841
PGM2	Q96G03	Fba2	659917766	840
TPI1	P60174	Phk	659917936	839
IDH2	P48735	SdhA3	659919142	838
NDUFB5	O43674	FumC	659917216	838
IDH2	P48735	SdhA	659918267	838
AHCY	P23526	GlyA	659917480	837
PYGM	P11217	Pfp	659918060	836
HMGCL	P35914	Cat	659916973	836
PYGL	P06737	Pfp	659918060	836
PGD	P52209	Tal2	659917511	836
PYGB	P11216	Pfp	659918060	836
GUF1	Q8N442	FumC	659917216	836
UGDH	O60701	RmlA	659918176	836
SOD2	P04179	RpsE	659918919	835
TARS3	A2RTX5	RplC	659918937	835
PDHX	O00330	FumC	659917216	835
TARS1	P26639	RplC	659918937	835
ADH6	P28332	AldB	659917434	835
MDH1B	Q5I0G3	FumC	659917216	834
ACO2	Q99798	SdhA3	659919142	834
ACO2	Q99798	SdhA	659918267	834
PCK1	P35558	Gab	659917339	834
HSD17B10	Q99714	Gab	659917339	833
PDHB	P11177	Fba2	659917766	833
MTR	Q99707	BluB	659918866	833
ASL	P04424	Mdh	659918819	832
MDH1	P40925	Fba1	659917522	832
MDH1	P40925	NrdJ	659917943	832
PDHA1	P08559	Phk	659917936	831
MTR	Q99707	Asd	659916880	831
FBP1	P09467	Ppdk	659916939	831
PDHA2	P29803	Phk	659917936	831
FBP2	O00757	Ppdk	659916939	831
ALDH6A1	Q02252	Cat	659916973	830
H6PD	O95479	FumC	659917216	830
DERA	Q9Y315	IolA	659917517	829
PCK2	Q16822	BkdA2	659918588	829
PCK1	P35558	BkdA2	659918588	829
SOD2	P04179	FumC	659917216	828
ALDH3A1	P30838	AccA	659918794	828
GK	P32189	LutB	659917473	827
Q14409	Q14409	LutB	659917473	827
ENO4	A6NNW6	Phk	659917936	826
IDH1	O75874	Gab	659917339	826
ENO1	P06733	Phk	659917936	826
ENO2	P09104	Phk	659917936	826
ENO3	P13929	Phk	659917936	826
MDH1	P40925	Gya	659917215	825
RPS16	P62249	RplC	659918937	825
ETFB	P38117	FumC	659917216	825
SCP2	P22307	Cat	659916973	825
MMAA	Q8IVH4	Cat	659916973	824
DLST	P36957	Icd	659918818	824
ATP5PB	P24539	AhpC	659918709	824
RPS23	P62266	RplC	659918937	824
RPL10A	P62906	RplC	659918937	824
ENO3	P13929	Ppdk	659916939	823
ENO2	P09104	Ppdk	659916939	823
ENO1	P06733	Ppdk	659916939	823
BCKDHB	P21953	Mdh	659918819	823
NANS	Q9NR45	FumC	659917216	821
LDHA	P00338	FumC	659917216	821
LDHC	P07864	FumC	659917216	821
LDHAL6B	Q9BYZ2	FumC	659917216	821
RPSA	P08865	RplC	659918937	821
FAH	P16930	SdhA	659918267	821
LDHB	P07195	FumC	659917216	821
LDHAL6A	Q6ZMR3	FumC	659917216	821
HMGCLL1	Q8TB92	Cat	659916973	820
ACAA2	P42765	MmdA	659917492	820
PCK2	Q16822	Gab	659917339	819
GLDC	P23378	PFCIRM129_02820	659918293	819
ADSL	P30566	FumC	659917216	819
MMUT	P22033	PFCIRM129_09300	659918623	819
ASL	P04424	SdhB3	659919141	818
IDH3A	P50213	Ppdk	659916939	818
SOD2	P04179	GroL2	659917458	817
PDHB	P11177	Acn	659918109	817
PKM	P14618	Phk	659917936	817
ALDH3A1	P30838	GlnA1	659917240	817
PC	P11498	MmdA	659917492	817
IDH2	P48735	Gab	659917339	817
PKLR	P30613	Phk	659917936	817
NDUFS8	O00217	PFCIRM129_09300	659918623	816
MTR	Q99707	LpdB	659918261	815
BCKDHA	P12694	Ppdk	659916939	815
NDUFS8	O00217	MutB	659919058	814
ALDH7A1	P49419	MmdA	659917492	814
SOD2	P04179	Pgk	659917316	814
PYGM	P11217	Gpi	659917425	813
ALDH6A1	Q02252	IolA	659917517	812
PGK2	P07205	FumC	659917216	812
GART	P22102	FumC	659917216	812
TKT	P29401	AceE	659918245	812
ACSM3	Q53FZ2	Ppdk	659916939	811
ALDH9A1	P49189	Ppdk	659916939	811
IDH1	O75874	SdhA	659918267	811
PGM1	P36871	RmlA	659918176	811
HADH	Q16836	Cat	659916973	811
ACSM5	Q6NUN0	Ppdk	659916939	811
ACSM4	P0C7M7	Ppdk	659916939	811
IDH1	O75874	SdhA3	659919142	811
PCK2	Q16822	MutB	659919058	811
TKFC	Q3LXA3	Ppdk	659916939	810
SDHB	P21912	TyrB	659918246	810
ECHS1	P30084	MutB	659919058	810
UTY	O14607	FumC	659917216	809
PGK1	P00558	NifJ1	659918622	809
PGK2	P07205	NifJ2	659918797	809
TKT	P29401	AroH	659917253	809
KDM6B	O15054	FumC	659917216	809
KDM6A	O15550	FumC	659917216	809
PGK1	P00558	NifJ2	659918797	809
PRDX5	P30044	AhpC	659918709	809
PGK2	P07205	NifJ1	659918622	809
CDC5L	Q99459	PFCIRM129_02820	659918293	807
ASL	P04424	SdhA	659918267	807
ALDH3A1	P30838	OdhA	659918335	807
ALDH3B1	P43353	OdhA	659918335	807
NDUFB8	O95169	AhpC	659918709	807
PGD	P52209	FumC	659917216	807
ASL	P04424	SdhA3	659919142	807
ERCC1	P07992	FumC	659917216	806
ADH1A	P07327	AldB	659917434	806
GSR	P00390	KatA	659917142	806
EIF6	P56537	RplC	659918937	806
GLDC	P23378	PFCIRM129_09300	659918623	805
TALDO1	P37837	AldB	659917434	805
MMUT	P22033	Ppdk	659916939	805
ATP5PB	P24539	Icd	659918818	804
SUCLG1	P53597	Icd	659918818	804
GCK	P35557	Phk	659917936	803
APRT	P07741	NifJ2	659918797	803
HK2	P52789	Phk	659917936	803
HK3	P52790	Phk	659917936	803
HK1	P19367	Phk	659917936	803
APRT	P07741	NifJ1	659918622	803
HKDC1	Q2TB90	Phk	659917936	803
ALDH2	P05091	SdhB3	659919141	802
ACSM1	Q08AH1	Cat	659916973	802
ACSM2A	Q08AH3	Cat	659916973	802
ATP5PB	P24539	FumC	659917216	802
ALDH1A1	P00352	SdhB3	659919141	802
ALDH1A2	O94788	SdhB3	659919141	802
GK	P32189	Ppdk	659916939	802
FAAP24	Q9BTP7	FumC	659917216	802
ALDH1B1	P30837	SdhB3	659919141	802
ACSM3	Q53FZ2	Cat	659916973	802
ACSM2B	Q68CK6	Cat	659916973	802
ALDH1A3	P47895	SdhB3	659919141	802
NDUFS7	O75251	SdhA3	659919142	801
ALDH6A1	Q02252	NifJ1	659918622	801
ALDH6A1	Q02252	NifJ2	659918797	801
PCK1	P35558	PurB	659917411	800
PCK2	Q16822	PurB	659917411	800
ADPGK	Q9BRR6	Phk	659917936	800
G6PC2	Q9NQR9	Phk	659917936	800
PDHB	P11177	Phk	659917936	800
PGM2	Q96G03	Phk	659917936	800
G6PC	P35575	Phk	659917936	800
G6PC3	Q9BUM1	Phk	659917936	800
MINPP1	Q9UNW1	Phk	659917936	800
PGM2L1	Q6PCE3	Phk	659917936	800
BDH2	Q9BUT1	NifJ2	659918797	799
HAO1	Q9UJM8	Ppdk	659916939	799
GLUD2	P49448	FumC	659917216	799
GLUD1	P00367	FumC	659917216	799
BPGM	P07738	GlgP	659917868	799
BDH2	Q9BUT1	NifJ1	659918622	799
MSRA	Q9UJ68	TyrS	659919103	798
RPL21	P46778	RplC	659918937	798
SOD2	P04179	OdhA	659918335	797
SUMF1	Q8NBK3	Cat	659916973	796
PGK2	P07205	Pfp	659918060	796
PGK1	P00558	Pfp	659918060	796
SRP54	P61011	RplC	659918937	795
IDH2	P48735	Ppdk	659916939	795
IDH1	O75874	Ppdk	659916939	795
SUCLG2	Q96I99	Acn	659918109	794
PGK1	P00558	FumC	659917216	794
MDH1	P40925	Fba2	659917766	794
DERA	Q9Y315	Ppdk	659916939	794
IDH2	P48735	PurB	659917411	794
TKT	P29401	FumC	659917216	793
TKTL2	Q9H0I9	FumC	659917216	793
TKTL1	P51854	FumC	659917216	793
SDHA	P31040	Acn	659918109	793
ETFA	P13804	FumC	659917216	793
MTR	Q99707	IlvC	659918214	793
TXNRD1	Q16881	FumC	659917216	792
TXNRD3	Q86VQ6	FumC	659917216	792
TXNRD2	Q9NNW7	FumC	659917216	792
JARID2	Q92833	FumC	659917216	790
PYGM	P11217	Fba2	659917766	790
KDM5C	P41229	FumC	659917216	790
PYGB	P11216	Fba2	659917766	790
KDM5A	P29375	FumC	659917216	790
KDM5B	Q9UGL1	FumC	659917216	790
PYGL	P06737	Fba2	659917766	790
KDM5D	Q9BY66	FumC	659917216	790
UXS1	Q8NBZ7	NifJ2	659918797	789
UXS1	Q8NBZ7	NifJ1	659918622	789
CLYBL	Q8N0X4	FumC	659917216	788
IDH1	O75874	PFCIRM129_08935	659918681	787
RPLP1	P05386	RplC	659918937	786
ATP5F1B	P06576	AhpC	659918709	786
GLUD2	P49448	PFCIRM129_09300	659918623	786
GLUD1	P00367	PFCIRM129_09300	659918623	786
PRDX1	Q06830	AhpC	659918709	785
SOD2	P04179	FusA	659918688	785
PRDX3	P30048	AhpC	659918709	785
PRDX4	Q13162	AhpC	659918709	785
HGD	Q93099	TyrB	659918246	784
IDH1	O75874	Pyk1	659917343	783
IDH1	O75874	BkdA2	659918588	782
PCCA	P05165	PFCIRM129_09300	659918623	782
SOD2	P04179	RpsD	659918899	781
MTR	Q99707	FumC	659917216	780
SOD2	P04179	Eno1	659917660	779
TPI1	P60174	FumC	659917216	779
MSRA	Q9UJ68	GuaA	659918837	779
MTR	Q99707	NirA2	659916787	779
GLUL	P15104	PFCIRM129_09300	659918623	778
ALDH9A1	P49189	FumC	659917216	778
TALDO1	P37837	KatA	659917142	778
RPL27	P61353	RplC	659918937	777
Q14409	Q14409	Gpi	659917425	777
CHDH	Q8NE62	IolA	659917517	776
MMUT	P22033	AccA	659918794	776
SLC25A18	Q9H1K4	FumC	659917216	775
PDHA1	P08559	Icd	659918818	775
SLC25A22	Q9H936	FumC	659917216	775
PCK1	P35558	PFCIRM129_09300	659918623	774
ACAT1	P24752	SdhA	659918267	774
ACAT1	P24752	SdhA3	659919142	774
HDDC3	Q8N4P3	NifJ1	659918622	773
GK	P32189	Gpi	659917425	773
MTR	Q99707	HrdB	659917970	773
ACLY	P53396	Ppdk	659916939	773
ADSS2	P30520	FumC	659917216	773
ADSS1	Q8N142	FumC	659917216	773
GPT2	Q8TD30	TyrB	659918246	773
HDDC3	Q8N4P3	NifJ2	659918797	773
CAT	P04040	Ppdk	659916939	773
GPT	P24298	TyrB	659918246	773
P48448	P48448	FumC	659917216	772
ALDH3B1	P43353	FumC	659917216	772
SOD2	P04179	AhpC	659918709	771
ASS1	P00966	GlyA	659917480	771
PCK2	Q16822	PFCIRM129_09300	659918623	771
IDH2	P48735	Pyk1	659917343	771
TKT	P29401	GuaA	659918837	771
BCKDHB	P21953	Fba2	659917766	771
NDUFV1	P49821	NifJ2	659918797	770
CAT	P04040	IolA	659917517	770
NDUFV1	P49821	NifJ1	659918622	770
NDUFS2	O75306	PFCIRM129_09300	659918623	769
G6PD	P11413	FumC	659917216	769
RPE	Q96AT9	Ppdk	659916939	769
RPEL1	Q2QD12	Ppdk	659916939	769
CHDH	Q8NE62	NifJ1	659918622	768
CHDH	Q8NE62	NifJ2	659918797	768
SOD2	P04179	InfB	659917370	768
MTR	Q99707	MutB	659919058	767
UBA52	P62987	RplC	659918937	766
DBT	P11182	FumC	659917216	765
MDH1	P40925	GroL2	659917458	765
MDH1	P40925	GroL1	659918856	765
ISCU	Q9H1K1	NifJ2	659918797	764
PYGM	P11217	Ppdk	659916939	764
PYGL	P06737	Ppdk	659916939	764
MDH1	P40925	Acn	659918109	764
PYGB	P11216	Ppdk	659916939	764
ISCU	Q9H1K1	NifJ1	659918622	764
METTL1	Q9UBP6	Ppdk	659916939	763
GALE	Q14376	RmlA	659918176	762
GPD1	P21695	Ppdk	659916939	761
GPD1L	Q8N335	Ppdk	659916939	761
GLO1	Q04760	Mdh	659918819	761
MCCC1	Q96RQ3	Cat	659916973	760
GLDC	P23378	TyrB	659918246	760
MDH1	P40925	DapL	659917213	760
OXCT2	Q9BYC2	Gpi	659917425	759
OXCT1	P55809	Gpi	659917425	759
SOD2	P04179	RplE	659918925	759
PAPSS2	O95340	NifJ2	659918797	758
BCO2	Q9BYV7	FumC	659917216	758
PAPSS1	O43252	NifJ2	659918797	758
GAPDHS	O14556	PFCIRM129_02820	659918293	758
PAPSS1	O43252	NifJ1	659918622	758
ACSS2	Q9NR19	Gab	659917339	758
CS	O75390	Pfp	659918060	758
PAPSS2	O95340	NifJ1	659918622	758
ATP5F1B	P06576	Ppdk	659916939	757
BCKDHB	P21953	FumC	659917216	757
DLAT	P10515	FumC	659917216	757
IDH2	P48735	SodA	659918893	756
IDH1	O75874	SodA	659918893	756
MDH1	P40925	FabD	659918248	756
L2HGDH	Q9H9P8	FumC	659917216	755
ALDH8A1	Q9H2A2	SdhB3	659919141	755
GMPR2	Q9P2T1	Ppdk	659916939	754
BPGM	P07738	GlpK	659917366	754
GMPR	P36959	Ppdk	659916939	754
PDHA1	P08559	FumC	659917216	753
PDHA2	P29803	FumC	659917216	753
HSD17B10	Q99714	FabD	659918248	752
ENO4	A6NNW6	FumC	659917216	752
TPI1	P60174	TyrB	659918246	752
GPI	P06744	SdhB3	659919141	751
ETFDH	Q16134	NifJ2	659918797	751
NDUFV1	P49821	Ppdk	659916939	751
ETFDH	Q16134	NifJ1	659918622	751
GSR	P00390	Ppdk	659916939	751
SCP2	P22307	ProS	659917374	749
SNU13	P55769	RplC	659918937	749
RPS12	P25398	RplC	659918937	749
RPL7A	P62424	RplC	659918937	749
TXNRD1	Q16881	Icd	659918818	748
GRHPR	Q9UBQ7	FumC	659917216	747
DLAT	P10515	Ppdk	659916939	747
SOD1	P00441	AhpC	659918709	746
GALT	P07902	Pgm1	659917875	746
ECHDC2	Q86YB7	NifJ2	659918797	745
ECHDC2	Q86YB7	NifJ1	659918622	745
GK	P32189	LutA	659917474	744
Q14409	Q14409	LutA	659917474	744
CPS1	P31327	NifJ1	659918622	743
ATP5F1A	P25705	Ppdk	659916939	743
NIP7	Q9Y221	RplC	659918937	742
APRT	P07741	GlyA	659917480	742
[truncated: 1,034 more rows]

## Sheet: Table S4
Human (ID)	Human (UNIPROT)	Bacteria (ID)	Bacteria (GI)	Intersppi score	Interolog score
NFKB1	P19838	CarB	659918003	1	900
NFKB1	P19838	NifJ2	659918797	1	900
B2M	P61769	Acn	659918109	1	900
NFKB1	P19838	PntA	659916762	0.996774	900
TOX4	O94842	NifJ2	659918797	0.996581	900
ATN1	P54259	NifJ2	659918797	0.996569	900
NCL	P19338	NifJ2	659918797	0.995522	900
CHD8	Q9HCK8	CarB	659918003	0.995385	900
FNDC3A	Q9Y2H6	NifJ2	659918797	0.994498	900
FNDC3B	Q53EP0	NifJ2	659918797	0.994236	900
TRPC1	P48995	CarB	659918003	0.992347	900
MTR	Q99707	NifJ1	659918622	0.991607	976
CTNNB1	P35222	NifJ2	659918797	0.991607	900
GDPD2	Q9HCC8	Acn	659918109	0.991556	900
AKAP13	Q12802	UvrB	659917335	0.991525	900
PKM	P14618	Phk	659917936	0.991369	817
HMCN1	Q96RW7	FusA	659918688	0.989486	900
TG	P01266	CarB	659918003	0.988506	900
BRWD3	Q6RI45	Acn	659918109	0.985577	900
PTPRC	P08575	CarB	659918003	0.985521	900
ALDH9A1	P49189	NifJ1	659918622	0.985507	970
PCCA	P05165	NifJ1	659918622	0.985507	884
ALDH1A1	P00352	NifJ1	659918622	0.985441	956
ARHGAP29	Q52LW3	CarB	659918003	0.985437	900
MADD	Q8WXG6	Acn	659918109	0.985437	900
MTHFD1	P11586	NifJ1	659918622	0.985423	599
PLSCR3	Q9NRY6	NifJ2	659918797	0.985423	900
MYH14	Q7Z406	Acn	659918109	0.985335	900
TRIM23	P36406	NifJ2	659918797	0.985335	900
ACO2	Q99798	NifJ1	659918622	0.985281	909
MYH10	P35580	Acn	659918109	0.985281	900
B4GALT3	O60512	NifJ2	659918797	0.98528	900
ACO1	P21399	NifJ1	659918622	0.985267	724
MTR	Q99707	OdhA	659918335	0.985251	730
NFKB1	P19838	Eno1	659917660	0.985236	900
LRRK2	Q5S007	MutB	659919058	0.985226	900
PGK1	P00558	NifJ1	659918622	0.985149	809
SMG1	Q96Q15	FusA	659918688	0.985075	900
COL4A2	P08572	CarB	659918003	0.985033	900
ACO1	P21399	NifJ2	659918797	0.985019	724
FCHO1	O14526	NifJ2	659918797	0.985011	900
STAT6	P42226	FusA	659918688	0.984977	900
PGK1	P00558	NifJ2	659918797	0.984934	809
HSPA9	P38646	NifJ1	659918622	0.984877	669
MTHFD1	P11586	NifJ2	659918797	0.984756	599
NDUFS1	P28331	NifJ1	659918622	0.984753	997
STAB1	Q9NY15	Eno1	659917660	0.984718	900
SF3B1	O75533	CarB	659918003	0.984699	900
NMI	Q13287	NifJ2	659918797	0.984689	900
TTN	Q8WZ42	Eno1	659917660	0.984685	900
IMPDH1	P20839	NifJ1	659918622	0.984685	943
NFKB1	P19838	IlvC	659918214	0.984629	900
MYH11	P35749	Acn	659918109	0.984279	900
PCCA	P05165	NifJ2	659918797	0.984279	884
MTR	Q99707	NifJ2	659918797	0.984277	976
PCK1	P35558	NifJ1	659918622	0.984155	986
WDR6	Q9NNW5	NifJ2	659918797	0.984127	900
MYH9	P35579	Acn	659918109	0.98406	900
ALDH2	P05091	NifJ1	659918622	0.984057	956
ETFDH	Q16134	NifJ1	659918622	0.984028	751
ITSN2	Q9NZM3	FusA	659918688	0.983929	900
ACSS2	Q9NR19	NifJ1	659918622	0.983521	990
NDUFS1	P28331	NifJ2	659918797	0.983521	997
PAPSS1	O43252	NifJ1	659918622	0.982833	758
ETFDH	Q16134	NifJ2	659918797	0.982773	751
GPI	P06744	NifJ1	659918622	0.982158	991
GART	P22102	NifJ2	659918797	0.982082	841
ALDH1A1	P00352	NifJ2	659918797	0.982051	956
IFI27	P40305	NifJ2	659918797	0.982051	900
GART	P22102	NifJ1	659918622	0.982036	841
FH	P07954	NifJ1	659918622	0.982036	740
ITSN1	Q15811	FusA	659918688	0.982036	900
HSPA9	P38646	NifJ2	659918797	0.982036	669
CD74	P04233	GroL1	659918856	0.980672	900
ALDH9A1	P49189	NifJ2	659918797	0.980672	970
PAPSS1	O43252	NifJ2	659918797	0.980656	758
ACSS1	Q9NUB1	NifJ1	659918622	0.980656	990
PAPSS2	O95340	NifJ1	659918622	0.980607	758
ALDH2	P05091	NifJ2	659918797	0.980574	956
MTR	Q99707	MutB	659919058	0.980519	767
IDH1	O75874	NifJ1	659918622	0.980456	939
CHDH	Q8NE62	NifJ1	659918622	0.980408	768
PCK2	Q16822	NifJ1	659918622	0.980408	986
IMPDH1	P20839	NifJ2	659918797	0.980344	943
ACSS2	Q9NR19	NifJ2	659918797	0.980312	990
NFATC2	Q13469	CarB	659918003	0.980296	900
PCK1	P35558	OdhA	659918335	0.980231	919
ALDH1A3	P47895	NifJ1	659918622	0.980231	956
ALDH1A2	O94788	NifJ1	659918622	0.980214	956
MTR	Q99707	NrdJ	659917943	0.980132	640
CSNK2B	P67870	NifJ2	659918797	0.980116	900
MACF1	Q9UPN3	PyrG	659918500	0.980083	900
NIPBL	Q6KC79	FusA	659918688	0.98	900
CPS1	P31327	NifJ2	659918797	0.979933	642
ACO2	Q99798	NifJ2	659918797	0.979933	889
TKT	P29401	OdhA	659918335	0.979916	709
PYGB	P11216	Phk	659917936	0.979899	607
CD74	P04233	GroL2	659917458	0.979806	900
CPS1	P31327	NifJ1	659918622	0.979757	743
IDH1	O75874	NifJ2	659918797	0.979365	939
HCFC1	P51610	PntA	659916762	0.979349	900
ALDH1A2	O94788	NifJ2	659918797	0.979349	956
ALDH6A1	Q02252	NifJ1	659918622	0.979299	801
PGK2	P07205	NifJ1	659918622	0.979266	809
GSR	P00390	NifJ1	659918622	0.979233	981
PAPSS2	O95340	NifJ2	659918797	0.979183	758
POR	P16435	NifJ1	659918622	0.979183	921
SVEP1	Q4LDE5	GroL1	659918856	0.979167	900
FH	P07954	NifJ2	659918797	0.979133	740
ZNF292	O60281	PyrG	659918500	0.979037	900
SPECC1	Q5M775	UvrB	659917335	0.979021	900
FN1	P02751	Gpi	659917425	0.979005	900
MMUT	P22033	NifJ1	659918622	0.978988	989
ALDH7A1	P49419	NifJ1	659918622	0.978923	913
SVEP1	Q4LDE5	GroL2	659917458	0.978923	900
PPP1R13B	Q96KQ4	UvrB	659917335	0.978906	900
PCK1	P35558	NifJ2	659918797	0.978757	986
IVD	P26440	NifJ1	659918622	0.978723	948
ACSS1	Q9NUB1	NifJ2	659918797	0.978622	990
GSR	P00390	NifJ2	659918797	0.978577	981
DHTKD1	Q96HY7	Acn	659918109	0.978544	866
GPI	P06744	NifJ2	659918797	0.978495	991
ALDH1B1	P30837	NifJ1	659918622	0.978378	956
PCK2	Q16822	OdhA	659918335	0.978345	919
GAPDHS	O14556	NifJ1	659918622	0.978345	843
CLIC1	O00299	NifJ2	659918797	0.978311	900
ALDH1A3	P47895	NifJ2	659918797	0.978311	956
PC	P11498	NifJ1	659918622	0.978295	958
SDHA	P31040	Acn	659918109	0.97808	793
LDHD	Q86WU2	NifJ1	659918622	0.978014	956
CLIC5	Q9NZA1	NifJ2	659918797	0.978014	900
POR	P16435	NifJ2	659918797	0.977947	921
DLD	P09622	NifJ1	659918622	0.977947	957
PYGL	P06737	Phk	659917936	0.977545	607
ALDH5A1	P51649	NifJ2	659918797	0.977545	965
UXS1	Q8NBZ7	NifJ1	659918622	0.977477	789
GK	P32189	NifJ1	659918622	0.977444	846
ADSL	P30566	NifJ1	659918622	0.977427	962
PGK2	P07205	NifJ2	659918797	0.977393	809
ALDH7A1	P49419	NifJ2	659918797	0.97654	896
ECHS1	P30084	NifJ1	659918622	0.97654	867
PCCB	P05166	NifJ1	659918622	0.97654	902
ATP5F1A	P25705	NifJ1	659918622	0.976505	672

## Sheet: Table S5
Bacteria (ID)	Bacteria (GI)
NifJ1	659918622
NifJ2	659918797
OdhA	659918335
NuoG	659918727
AceE	659918245
SecA	659918222
PFCIRM129_07050	659919024
RpoB	659918692
NrdJ	659917943
RpoC	659918691
GlgP	659917868
AlaS	659918012
GuaB3	659917266
CarB	659918003
PFCIRM129_08935	659918681
GyrB2	659918140
LacZ	659917113
MutA	659919057
MutB	659919058
SdhA	659918267
Gpi	659917425
AccA	659918794
Phk	659917936
SdhA3	659919142
PnpA	659917386
InfB	659917370
Acn	659918109
GlpC	659917939
FusA	659918688
Dld	659917724
NirA2	659916787
GlpA	659917941
UvrB	659917335
Lpd	659917557
CysN	659916784
PFCIRM129_09300	659918623
PyrG	659918500
ProS	659917374
Rnj	659919164
HrdB	659917970
PFCIRM129_07085	659919031
GlgX	659919098
FtsZ	659917351
PntA	659916762
Pyk1	659917343
MetK	659917997
MmdA	659917492
GroL1	659918856
GroL2	659917458
SerS1	659916997
GlpB	659917940
AldB	659917434
SufB	659917302
Cat	659916973
IolA	659917517
Rho	659918327
Pfp	659918060
LutB	659917473
CbiP	659918073
GlpK	659917366
FabF	659918251
TrpB2	659919133
Ask	659918550
TyrS	659919103
TyrB	659918246
RpsA	659917338
FumC	659917216
Hom	659918329
ArgG	659917010
GlnA1	659917240
NuoF	659918728
AroH	659917253
GlgC	659917204
RecA	659917912
PFCIRM129_02820	659918293
AckA	659918198
Eno1	659917660
Gcp	659918867
FabD	659918248
Asd	659916880
PFCIRM129_10155	659917468
RpoA	659918898
IlvC	659918214
Tal2	659917511
TrpD	659917264
PFCIRM129_01130	659917009
DapL	659917213
BkdA2	659918588
DapD	659917211
InhA	659917290

## Sheet: Table S6
Human (ID)	Human (UNIPROT)
KDM6B	O15054
STAB1	Q9NY15
TITIN	Q8WZ42
HCFC1	P51610
KPYM	P14618
NFKB1	P19838
ATN1	P54259
AKP13	Q12802
CBP	Q92793
HG2A	P04233
GDPD2	Q9HCC8
STAT6	P42226
EP300	Q09472
B2MG	P61769
NUCL	P19338
TOX4	O94842
TRPC1	P48995
PRDX3	P30048
SMG1	Q96Q15
CHD8	Q9HCK8
SVEP1	Q4LDE5
MACF1	Q9UPN3
HMCN1	Q96RW7
ITSN2	Q9NZM3
ARI1B	Q8NFD5
MED13	Q9UHV7
TET2	Q6N021
NCOR1	O75376
ZN292	O60281
FLNB	O75369
MD13L	Q71F56
NIPBL	Q6KC79
PYR1	P27708
PLXB2	O15031
KALRN	O60229
LENG8	Q96PV6
COEA1	Q05707
TRIO	O75962
RHG29	Q52LW3
VIR	Q69YN4
KDM6A	O15550
PRP8	Q6P2Q9
SF3B1	O75533
EF2	P13639
ERBB4	Q15303
FINC	P02751
ZHX1	Q9UKY1
ASPP1	Q96KQ4
CTNB1	P35222
KDM5A	P29375
RRP5	Q14690
1B42	P30480
FLNA	P21333
FLNC	Q14315
THYG	P01266
KDM5C	P41229
LAMB1	P07942
CE152	O94986
HAX1	O00165
SDCB1	O00560
METK2	P31153
FND3B	Q53EP0
EF1G	P26641
DESP	P15924
CSMD3	Q7Z407
LRRK2	Q5S007
KDM5B	Q9UGL1
FND3A	Q9Y2H6
MADD	Q8WXG6
BRWD3	Q6RI45
TF7L2	Q9NQB0
PRD16	Q9HAZ2
IF4G1	Q04637
KDM5D	Q9BY66
CSMD2	Q7Z408
IGHA2	P01877
RACK1	P63244
TOP2A	P11388
PTPRC	P08575
UTY	O14607
TOP2B	Q02880
ITSN1	Q15811
PABP1	P11940
HDAC9	Q9UKV0
CSMD1	Q96PZ7
MN1	Q10571
ELF1	P32519
U5S1	Q15029
MECOM	Q03112
ASXL2	Q76L83
NMI	Q13287
FCHO1	O14526
NOTC3	Q9UM47
EFL1	Q7Z2Z2
OSBL9	Q96SU4
ACLY	P53396
TRI23	P36406
LAMB2	P55268
HDAC5	Q9UQL6
STAT1	P42224
CYTSB	Q5M775
DDX17	Q92841
CBPC1	Q9UPW5
NEBU	P20929
JARD2	Q92833
ITPI2	P28290
METH	Q99707
GLYM	P34897
FTM	Q68CZ1
DLG2	Q15700
MAP4	P27816
TJAP1	Q5JTD0
SPTB1	P11277
DLG3	Q92796
PYGB	P11216
TTF2	Q9UNY4
PDIA3	P30101
A16A1	Q8IZ83
HDAC4	P56524
MYH9	P35579
CENPJ	Q9HC77
1A02	P01892
SPTB2	Q01082
DLG1	Q12959
MYH10	P35580
PLS3	Q9NRY6
SND1	Q7KZF4
PKHA7	Q6IQ23
OPLA	O14841
ZN207	O43670
HLAE	P13747
WDR6	Q9NNW5
ITB1	P05556
MYH14	Q7Z406
NPHN	O60500
CO4A2	P08572
NFAC2	Q13469
GLIS3	Q8NEA6
1B08	P30460
1B07	P01889
AOXA	Q06278
1C18	Q29865
ZN646	O15015
MA2A1	Q16706
KCMA1	Q12791
M2GD	Q9UI17
SERA	O43175
PURA2	P30520
FKBP5	Q13451
IF2P	O60841
DLG4	P78352
1B48	P30486
MYH11	P35749
ATF2	P15336
MA2A2	P49641
DCTN1	Q14203
KSR1	Q8IVT5
LIPS	Q05469
S12A6	Q9UHW9
1B81	Q31610
1B56	P30495
A4	P05067
DPOE1	Q07864
M4K1	Q92918
G6PE	O95479
SL9C2	Q5TAH2
CTGF	P29279
A1CF	Q9NQ94
IREB2	P48200
ROA1	P09651
1B45	P30483
P5CS	P54886
NRP1	O14786
AL9A1	P49189
PCCA	P05165
TRAP1	Q12931
MED23	Q9ULK4
1B55	P30493
MANBA	O00462
1B35	P30685
JADE1	Q6IE81
PA24B	P0C869
1B82	Q29718
RPC2	Q9NW08
S12A5	Q9H2X9
HSP7C	P11142
NLTP	P22307
P85A	P27986
1B50	P30488
1C17	Q95604
WDR88	Q6ZMY6
ACSF4	Q4L235
PLMN	P00747
1B59	Q29940
BCAR1	P56945
1B15	P30464
HSF1	Q00613
GPDM	P43304
AL1A1	P00352
KPCE	Q02156
IKKE	Q14164
LPXN	O60711
ZW10	O43264
1C02	P30501
KCNH2	Q12809
C1TC	P11586
SYQ	P47897
CTDP1	Q9Y5B0
1C12	P30508
1A33	P16190
HS90A	P07900
ZN326	Q5BKZ1
CDC5L	Q99459
S12A4	Q9UP95
HS71L	P34931
MCCA	Q96RQ3
1A29	P30512
ECHA	P40939
1A74	P30459
PABP4	Q13310
STAT3	P40763
1C01	P30499
S12A7	Q9Y666
LONF3	Q496Y0
SFPQ	P23246
RBM47	A0AV96
ACTG	P63261
ANX11	P50995
DAG1	Q14118
HPS3	Q969F9
MTREX	P42285
1B18	P30466
1B39	P30475
1A43	P30456
ACON	Q99798
KDM2A	Q9Y2K7
EZH1	Q92800
1C06	Q29963
ACSM3	Q53FZ2
EZH2	Q15910
XDH	P47989
PPGB	P10619
B4GT3	O60512
MIB1	Q86YT6
CH60	P10809
ACOC	P21399
HS90B	P08238
1C15	Q07000
IFT88	Q13099
1A66	P30457
HNRPK	P61978
1C14	P30510
1A68	P01891
IFIT3	O14879
MIC60	Q16891
PUR4	O15067
CATA	P04040
PGK1	P00558
HSP76	P17066
PUR9	P31939
EFGM	Q96RP9
METK1	Q00266
PDXD1	Q6P996
1B41	P30479
AACS	Q86V21
SARDH	Q9UL12
1C03	P04222
MDFIC	Q9P1T7
DDX5	P17844
NR4A2	P43354
1A34	P30453
ODP2	P10515
HS71A	P0DMV8
IF4A1	P60842
1B54	P30492
DHTK1	Q96HY7
HS71B	P0DMV9
GDIB	P50395
PYGL	P06737
RRF2M	Q969S9
PI3R5	Q8WYR1
RED	Q13123
STAT4	Q14765
GRP75	P38646
LITD1	Q5T7N2
HSP72	P54652
1C16	Q29960
AGRE1	Q14246
NDUS1	P28331
TTP	P26651
PGM1	P36871
1B38	Q95365
CLPX	O76031
IMDH1	P20839
DHB4	P51659
OGDHL	Q9ULD0
GFPT1	Q06210
DDX3Y	O15523
IFI27	P40305
1B27	P03989
1A26	P30450
1A69	P10316
1B46	P30484
SNX2	O60749
SAHH2	O43865
MAOX	P48163
IPO13	O94829
IMB1	Q14974
PRS7	P35998
LMNA	P02545
1B49	P30487
AMPN	P15144
GUF1	Q8N442
CLIC1	O00299
DDX3X	O00571
1C07	P10321
PGM2L	Q6PCE3
DJC10	Q8IXB1
1B37	P18463
PCKGC	P35558
1B47	P30485
CSTFT	Q9H0L4
SDHA	P31040
HDAC2	Q92769
ACTB	P60709
ALDH2	P05091
1B51	P18464
ETFD	Q16134
ODO1	Q02218
SYK	Q15046
CSK2B	P67870
KPCL	P24723
1B13	P30461
SYTC	P26639
GLSK	O94925
IGHA1	P01876
JUN	P05412
1B52	P30490
ODPX	O00330
LMNB1	P20700
PFKAP	Q01813
1B57	P18465
GDIA	P31150
CDC16	Q13042
ACSA	Q9NR19
1B58	P10319
TKT	P29401
PYGM	P11217
GFPT2	O94808
PDP1	Q9P0J1
HUTU	Q96N76
PAPS1	O43252
1B53	P30491
ODB2	P11182
ACS2A	Q08AH3
PFKAL	P17858
MPP7	Q5T2T1
G6PI	P06744
NR4A1	P22736
1A24	P05534
IF2G	P41091
CD6	P30203
SYTC2	A2RTX5
PUR2	P22102
PGM2	Q96G03
1A80	Q09160
PRCC	Q92733
POTE1	Q9NUX5
1A25	P18462
FUMH	P07954
WDR64	B1ANS9
2A5B	Q15173
KBTB7	Q8WVZ9
ACSM1	Q08AH1
ERF3A	P15170
1B44	P30481
SYHC	P12081
TEAD1	P28347
EGFR	P00533
SNX1	Q13596
ACS2L	Q9NUB1
MTO1	Q9Y2Z2
TF7L1	Q9HCS4
1A32	P10314
PAPS2	O95340
ODO2	P36957
LOX5	P09917
ZBTB2	Q8N680
2A5D	Q14738
GATA	Q9H0R6
SCOT1	P55809
NICA	Q92542
FUS	P35637
IDHC	O75874
ORC3	Q9UBD5
HKDC1	Q2TB90
CHK2	O96017
PPBT	P05186
SIGIR	Q6IA17
VATA	P38606
FHL2	Q14192
THNS1	Q8IYQ7
PGM5	Q15124
ZP2	Q05996
RXRB	P28702
NADE	Q6IA69
CHDH	Q8NE62
PCKGM	Q16822
NET4	Q9HB63
IFIT2	P09913
HXK3	P52790
ERR2	O95718
ABCE1	P61221
PAF1	Q8N7H5
AIFM3	Q96NN9
AL1A3	P47895
AL1A2	O94788
KBTB6	Q86V97
1A11	P13746
ACS2B	Q68CK6
1A23	P30447
RBM46	Q8TBY0
IF2GL	Q2VIR3
SYWC	P23381
MPP3	Q13368
TXND3	Q8N427
ATF7	P17544
PA2G4	Q9UQ80
TTC19	Q6DKK2
PPBI	P09923
CPSM	P31327
PDIA1	P07237
AGM1	O95394
NADK	O95544
KCNH7	Q9NS40
ACD11	Q709F0
ACD	Q96AP0
TCPQ	P50990
HXK2	P52789
XYLB	O75191
ATPB	P06576
PEPD	P12955
ACSM4	P0C7M7
1A03	P04439
SYFB	Q9NSD9
CLIC5	Q9NZA1
AKT3	Q9Y243
AL4A1	P30038
ALBU	P02768
TRAF5	O00463
TCPE	P48643
CSTF2	P33240
CH10	P61604
IQCB1	Q15051
BCL6	P41182
MMSA	Q02252
PH4H	P00439
TCPB	P78371
PROD	O43272
PGK2	P07205
GSHR	P00390
PPB1	P05187
GSH1	P48506
1433E	P62258
PDK4	Q16654
NCPR	P16435
FLCN	Q8NFG4
TPH1	P17752
TERF1	P54274
NMD3	Q96D46
LPP60	Q86U10
MDH1B	Q5I0G3
KPYR	P30613
KLHL6	Q8WZ60
MALD2	Q8N4S9
HXK1	P19367
PURA1	Q8N142
CD36	P16671
CP3A7	P24462
MUTA	P22033
ADPGK	Q9BRR6
MAOM	P23368
C102B	Q68D86
AL7A1	P49419
PYRD1	Q8WU10
NOG1	Q9BZE4
PDK1	Q15118
ST65G	O94864
RIMKB	Q9ULI2
ADK	P55263
IF4A3	P38919
KSYK	P43405
SYYC	P54577
IF4A2	Q14240
UMPS	P11172
IVD	P26440
IMA6	O15131
FKBP4	Q02790
PPBN	P10696
H90B3	Q58FF7
TKTL2	Q9H0I9
AL8A1	Q9H2A2
GLSL	Q9UI32
AAPK1	Q13131
2A5G	Q13362
ZBT44	Q8NCP5
KATL1	Q9BW62
1A1L2	Q4AC99
TCPW	Q92526
HDAC1	Q13547
MTMRE	Q8NCE2
EF1D	P29692
MTMRC	Q9C0I1
ZAP70	P43403
HLAH	P01893
CD5L	O43866
WDR13	Q9H1Z4
FAKD3	Q14CZ7
G6PD	P11413
NUP62	P37198
SRP54	P61011
BGLR	P08236
TCPZ	P40227
UEVLD	Q8IX04
TEAD4	Q15561
MAP2	P50579
CP3A5	P20815
ECHP	Q08426
CHLE	P06276
AL1B1	P30837
PFKAM	P08237
LDHA	P00338
ARP2	P61160
G3PT	O14556
WIPI1	Q5MNZ9
COASY	Q13057
RIPK2	O43353
LAG3	P18627
BTBD1	Q9H0C5
HLAG	P17693
PYC	P11498
ALAT2	Q8TD30
SQOR	Q9Y6N5
MPPB	O75439
ERCC1	P07992
FA49A	Q9H0Q0
ARBK2	P35626
ENOF1	Q7L5Y1
ARBK1	P25098
PRDX4	Q13162
HACL1	Q9UJ83
EF1A3	Q5VTE0
LDHD	Q86WU2
QCR2	P22695
CRPAK	Q8N1N5
FETA	P02771
ASB3	Q9Y575
ILVBL	A1L0T0
ACADM	P11310
EF1A1	P68104
CRNN	Q9UBG3
DLDH	P09622
I10R1	Q13651
FBX28	Q9NVF7
TINF2	Q9BSI4
ACTS	P68133
SSDH	P51649
TCPD	P50991
ACES	P22303
CP4FN	Q6NT55
TEAD2	Q15562
DESM	P17661
UGPA	Q16851
SUCB2	Q96I99
LMNB2	Q03252
PDK3	Q15120
UXS1	Q8NBZ7
TKTL1	P51854
TPH2	Q8IWU9
IPMK	Q8NFU5
EF1A2	Q05639
GLPK	P32189
VIME	P08670
AAPK2	P54646
PUR8	P30566
ITM2B	Q9Y287
SYNM	Q96I59
WIPI2	Q9Y4P8
BHE40	O14503
SQSTM	Q13501
H90B4	Q58FF6
RXRG	P48443
ANDR	P10275
ERR1	P11474
KTNA1	O75449
ERR3	P62508
VCAM1	P19320
ADCL3	Q5VUY0
HSDL2	Q6YN16
CP3A4	P08684
MVD1	P53602
IDH3G	P51553
MNDA	P41218
TXND5	Q8NBS9
CP343	Q9HB55
G3P	P04406
B2L13	Q9BXK5
ODBA	P12694
ECHM	P30084
PCCB	P05166
ATPA	P25705
